# Supplementary material for: Comprehensive analysis reveals a 5-gene signature and immune cell infiltration in Alzheimer’s disease with qPCR validation
Source: Front Genet. 2022 Aug 25;13:913535. doi: 10.3389/fgene.2022.913535 (PMC9454400; doi:10.3389/fgene.2022.913535)
Supplement: Supplementary file 2 [file DataSheet1.xlsx]

## Sheet: Supplementary Table 1
expression of all 17405 genes processed with Limma Package
	logFC	AveExpr	t	P.Value	adj.P.Val	B
CRH	-1.02595	-0.319748	-21.0148	1.47e-55	2.56e-51	115.822
AFF1	0.21403	-0.0153762	19.6532	3.1e-51	1.93e-47	105.953
BDNF	-0.492568	-0.0648144	-19.6434	3.33e-51	1.93e-47	105.882
ITPKB	0.407661	-0.0742122	19.3884	2.2e-50	9.55e-47	104.013
NEUROD6	-0.557229	-0.0713362	-18.9775	4.64e-49	1.62e-45	100.987
TBC1D2B	0.163364	0.00547766	18.7634	2.29e-48	6.64e-45	99.4044
ZNF438	0.143028	-0.025936	18.5328	1.28e-47	3.19e-44	97.6961
FKBP5	0.615901	-0.170526	18.2877	8.04e-47	1.75e-43	95.8751
C4A	0.492444	-0.103355	18.078	3.88e-46	7.5e-43	94.3133
CD59	0.293427	-0.0260621	18.0306	5.54e-46	9.65e-43	93.9594
ARHGEF6	0.167436	-0.0170289	17.8768	1.76e-45	2.79e-42	92.8118
CORT	-0.351343	-0.0569312	-17.8391	2.34e-45	3.4e-42	92.5295
VIP	-0.661943	-0.13948	-17.8232	2.64e-45	3.53e-42	92.4111
C4B	0.587885	-0.155367	17.7812	3.62e-45	4.15e-42	92.0968
SST	-0.680758	-0.185149	-17.7789	3.69e-45	4.15e-42	92.0798
C18orf1	-0.181499	-0.0149105	-17.7744	3.81e-45	4.15e-42	92.0462
WSB2	-0.231176	0.011495	-17.7163	5.91e-45	6.05e-42	91.6116
ALPPL2	0.200346	0.00339728	17.7008	6.64e-45	6.42e-42	91.4959
PNRC1	0.215558	0.00243368	17.54	2.23e-44	2.05e-41	90.292
FREM3	-0.580958	-0.122537	-17.5266	2.47e-44	2.15e-41	90.1914
C5orf13	-0.255474	0.0126547	-17.5176	2.65e-44	2.19e-41	90.124
NRN1	-0.32172	-0.0280316	-17.4512	4.37e-44	3.46e-41	89.6263
KLF15	0.400147	-0.0595395	17.3968	6.6e-44	4.99e-41	89.2177
VGF	-0.622126	-0.123151	-17.3804	7.47e-44	5.42e-41	89.095
PXN	0.283068	-0.0212509	17.3089	1.28e-43	8.93e-41	88.5583
HAP1	0.2062	-0.00849269	17.2585	1.88e-43	1.22e-40	88.1802
PNOC	-0.331932	-0.0296054	-17.2571	1.9e-43	1.22e-40	88.1691
NFKBIA	0.351905	-0.0686239	17.2505	2e-43	1.24e-40	88.1195
MOV10L1	0.241779	0.0636909	17.2151	2.61e-43	1.57e-40	87.8535
CRYM	-0.470158	-0.0974519	-17.1927	3.09e-43	1.79e-40	87.6851
TAC1	-0.54785	-0.11498	-17.1707	3.65e-43	2.05e-40	87.5205
ANKRD39	-0.247969	-0.0230283	-17.1455	4.42e-43	2.4e-40	87.3306
HKR2	0.139488	0.0215662	17.0671	8.01e-43	4.22e-40	86.7411
FAM107A	0.358023	-0.00315365	17.0525	8.94e-43	4.58e-40	86.6317
CA10	-0.390506	-0.0761166	-17.0417	9.7e-43	4.83e-40	86.5505
NMU	-0.465999	-0.0955433	-17.027	1.09e-42	5.25e-40	86.4394
RP3-402G11.12	0.187499	-0.0154925	16.9921	1.41e-42	6.56e-40	86.1768
GNRH1	0.192026	-0.0328904	16.9873	1.47e-42	6.56e-40	86.1411
IGF1	-0.389006	-0.00360243	-16.987	1.47e-42	6.56e-40	86.1382
TASP1	-0.302214	-0.00809428	-16.9749	1.61e-42	7.01e-40	86.0476
LRTM2	-0.272746	0.0196275	-16.9193	2.46e-42	1.04e-39	85.629
CAMK4	-0.449785	-0.0983305	-16.8855	3.18e-42	1.29e-39	85.3742
TNFRSF10B	0.312501	-0.0517231	16.885	3.19e-42	1.29e-39	85.3707
TMEM43	0.149454	-0.0271923	16.8808	3.29e-42	1.3e-39	85.3389
GRIK1	-0.241202	-0.01196	-16.8488	4.2e-42	1.59e-39	85.0979
MAP3K7IP2	0.184972	-0.033684	16.8485	4.2e-42	1.59e-39	85.0958
DUSP4	-0.578922	-0.113087	-16.8283	4.9e-42	1.81e-39	84.9435
BTG1	0.213652	-0.0473276	16.826	4.99e-42	1.81e-39	84.926
OLFM1	-0.33097	0.139834	-16.8184	5.29e-42	1.87e-39	84.8687
PRKD3	0.221304	-0.028861	16.8165	5.36e-42	1.87e-39	84.8549
MMEL1	0.187652	-0.0149437	16.7954	6.29e-42	2.15e-39	84.6958
MAL2	-0.350882	-0.0315255	-16.7377	9.75e-42	3.26e-39	84.261
ACP1	-0.192772	0.0307718	-16.7297	1.04e-41	3.39e-39	84.2002
CHCHD6	-0.227669	-0.0253815	-16.7278	1.05e-41	3.39e-39	84.186
HSPB3	-0.377904	-0.084959	-16.719	1.12e-41	3.5e-39	84.1199
SCG2	-0.400997	-0.055983	-16.7187	1.13e-41	3.5e-39	84.1173
BCL6	0.338529	-0.0655643	16.7081	1.22e-41	3.73e-39	84.0379
CBLN4	-0.459898	0.00699931	-16.6937	1.36e-41	4.09e-39	83.9292
ATOH8	0.362225	-0.0703804	16.6774	1.54e-41	4.55e-39	83.8061
ZFP36L1	0.319551	-0.0533317	16.6641	1.71e-41	4.95e-39	83.7054
LTBP3	0.165504	0.00972117	16.6558	1.82e-41	5.19e-39	83.6428
NCALD	-0.362096	-0.0325568	-16.6426	2.01e-41	5.64e-39	83.5438
FGF13	-0.25478	-0.0345317	-16.6005	2.77e-41	7.58e-39	83.2259
RGS4	-0.381434	-0.0799772	-16.5996	2.79e-41	7.58e-39	83.2194
C20orf54	0.38672	-0.0550027	16.5703	3.48e-41	9.32e-39	82.998
RAF1	0.115485	-0.0236	16.5524	3.99e-41	1.05e-38	82.863
FOXO1A	0.247755	-0.0304409	16.5288	4.77e-41	1.24e-38	82.6852
NETO2	-0.313849	-0.0698404	-16.5094	5.53e-41	1.42e-38	82.5385
ASXL1	0.0980751	-0.017718	16.4655	7.72e-41	1.95e-38	82.2074
VKORC1L1	-0.202862	0.0295513	-16.4597	8.07e-41	2.01e-38	82.1636
ROM1	0.297836	-0.0537106	16.4469	8.9e-41	2.18e-38	82.0665
SLCO4A1	0.571189	-0.152707	16.4237	1.06e-40	2.57e-38	81.8918
NEK2	-0.346778	-0.0603041	-16.3983	1.29e-40	3.07e-38	81.6998
TCEAL7	-0.216943	-0.0118944	-16.3881	1.39e-40	3.24e-38	81.6228
RGS7	-0.256701	-0.0564632	-16.3878	1.4e-40	3.24e-38	81.6207
PCP4L1	-0.302947	-0.00880449	-16.3678	1.62e-40	3.7e-38	81.4694
SCN3B	-0.459608	-0.107235	-16.367	1.64e-40	3.7e-38	81.463
TGIF	0.29884	-0.0312878	16.3468	1.91e-40	4.26e-38	81.3102
SLC25A15	-0.154663	0.0155822	-16.3347	2.09e-40	4.61e-38	81.219
FRMPD2	-0.522258	-0.102173	-16.3311	2.15e-40	4.67e-38	81.1922
NMS	-0.468021	-0.11265	-16.3127	2.47e-40	5.31e-38	81.0533
CDKN2D	-0.188637	0.0543989	-16.3091	2.54e-40	5.39e-38	81.0256
SLC10A4	-0.343852	-0.0564494	-16.2996	2.73e-40	5.73e-38	80.9538
SVOP	-0.338934	-0.0507511	-16.295	2.83e-40	5.86e-38	80.9193
C1orf162	0.395838	-0.113745	16.2927	2.88e-40	5.89e-38	80.9021
PLCE1	0.214638	-0.0329174	16.2876	2.99e-40	6.06e-38	80.8634
UBE2E4P	-0.219943	0.0759672	-16.2765	3.26e-40	6.52e-38	80.7791
EMP3	0.301867	-0.0753659	16.2597	3.7e-40	7.32e-38	80.6527
PAK1	-0.400603	-0.108626	-16.2411	4.26e-40	8.34e-38	80.5121
C11orf31	-0.178663	0.0284727	-16.2271	4.75e-40	9.18e-38	80.4056
NAP1L5	-0.343596	-0.0343823	-16.215	5.2e-40	9.95e-38	80.3148
LANCL2	-0.147901	-0.014448	-16.1931	6.15e-40	1.16e-37	80.1493
TLR2	0.498649	-0.157896	16.1906	6.27e-40	1.17e-37	80.1299
C6orf152	0.188491	-0.016498	16.1708	7.29e-40	1.35e-37	79.9805
GNG3	-0.39081	-0.0580037	-16.1581	8.03e-40	1.47e-37	79.8845
PPP2R2B	-0.1584	0.00452619	-16.1376	9.39e-40	1.7e-37	79.7292
TMEM118	-0.21385	-0.0291818	-16.097	1.28e-39	2.29e-37	79.4224
UBLCP1	-0.201589	-0.00785511	-16.0932	1.32e-39	2.34e-37	79.3932
RUFY1	0.124978	-0.0300723	16.0837	1.42e-39	2.49e-37	79.3214
RPS27P4	0.223015	0.0802863	16.0564	1.74e-39	3.01e-37	79.1153
CALCOCO2	0.176488	-0.0168	16.0561	1.75e-39	3.01e-37	79.1131
BCAT2	0.153815	-0.00642869	16.0343	2.06e-39	3.52e-37	78.9479
NGFRAP1L1	-0.358522	-0.0700331	-16.0278	2.17e-39	3.66e-37	78.8989
RABEPK	-0.109136	-0.00953638	-16.008	2.52e-39	4.22e-37	78.7489
SRD5A1	-0.261415	-0.0126293	-15.9997	2.68e-39	4.45e-37	78.6863
MOBKL2C	0.179408	0.0371175	15.9983	2.71e-39	4.45e-37	78.6759
ADCYAP1	-0.571779	-0.127776	-15.9917	2.85e-39	4.64e-37	78.6256
RAMP1	0.186019	-0.0040922	15.9664	3.46e-39	5.58e-37	78.4341
PDCD2	-0.173446	-0.0015088	-15.9426	4.15e-39	6.62e-37	78.2543
RIMBP2	-0.236824	-0.0524563	-15.9252	4.74e-39	7.5e-37	78.1227
OLFM3	-0.401397	-0.0571747	-15.9006	5.72e-39	8.96e-37	77.9364
SART2	0.239285	-0.0435174	15.8962	5.91e-39	9.19e-37	77.9026
TRAF3IP2	0.254787	-0.0631711	15.8732	7.05e-39	1.09e-36	77.7286
HVCN1	0.2886	-0.0797881	15.8596	7.81e-39	1.19e-36	77.6261
ZCCHC12	-0.389095	-0.0723437	-15.8553	8.08e-39	1.22e-36	77.593
MTMR11	0.14637	0.00294823	15.8543	8.14e-39	1.22e-36	77.586
ARPC5L	-0.159111	9.74e-05	-15.8407	9.03e-39	1.34e-36	77.4829
CLEC2B	0.371653	-0.0644416	15.8246	1.02e-38	1.51e-36	77.361
KRT5	-0.453224	-0.0649266	-15.8115	1.13e-38	1.65e-36	77.262
CYCS	-0.211854	0.0270165	-15.804	1.19e-38	1.73e-36	77.2051
HRBL	0.170496	0.00726751	15.7903	1.33e-38	1.91e-36	77.1015
PRMT8	-0.294866	-0.0292334	-15.7841	1.39e-38	1.98e-36	77.0543
CAP2	-0.359622	-0.0813935	-15.7764	1.47e-38	2.09e-36	76.9962
TMEM14B	-0.16929	-0.0185825	-15.764	1.62e-38	2.28e-36	76.9017
DOK1	0.201566	-0.020274	15.7505	1.8e-38	2.5e-36	76.7997
TNFRSF1A	0.293504	-0.0372088	15.7365	2e-38	2.74e-36	76.6935
GPR120	-0.268061	-0.0457643	-15.7364	2e-38	2.74e-36	76.6928
DGKG	0.223084	0.00692022	15.7348	2.03e-38	2.75e-36	76.6807
FBXO16	-0.306691	-0.0467782	-15.715	2.36e-38	3.18e-36	76.5309
RP3-398D13.1	-0.32944	-0.07658	-15.7101	2.45e-38	3.27e-36	76.4939
C1orf95	-0.264446	-0.0180486	-15.695	2.74e-38	3.65e-36	76.3795
PIAS2	-0.160315	-0.0215024	-15.6928	2.79e-38	3.68e-36	76.3631
DBI	0.213797	-0.0151867	15.6911	2.83e-38	3.7e-36	76.3501
RELA	0.226928	-0.0432912	15.6852	2.96e-38	3.84e-36	76.3053
C9orf30	-0.124672	-0.00207045	-15.6772	3.14e-38	4.05e-36	76.2447
STK38	0.177156	0.00703117	15.6666	3.41e-38	4.36e-36	76.1641
SAFB2	0.170969	0.0222597	15.6655	3.44e-38	4.36e-36	76.1565
PDCD6	-0.109553	-0.0143321	-15.661	3.56e-38	4.49e-36	76.1221
RHBDF2	0.396693	-0.0784238	15.6596	3.6e-38	4.5e-36	76.1112
SLC32A1	-0.497185	-0.0770187	-15.6571	3.66e-38	4.56e-36	76.0924
TPD52L1	0.299588	-0.0489876	15.653	3.78e-38	4.67e-36	76.0612
C6orf105	-0.370391	-0.0845821	-15.6496	3.88e-38	4.76e-36	76.0357
GPR61	-0.244189	0.0344832	-15.6384	4.23e-38	5.15e-36	75.9507
TXN	-0.143159	-0.010234	-15.6257	4.66e-38	5.63e-36	75.8546
RHEBL1	-0.139131	0.0115926	-15.6211	4.82e-38	5.79e-36	75.8196
EMX2	0.298836	-0.0276572	15.6203	4.85e-38	5.79e-36	75.8137
ATP5G1	-0.146202	-0.0118461	-15.6189	4.9e-38	5.81e-36	75.8035
BCL11A	-0.196962	0.0271348	-15.6126	5.15e-38	6.05e-36	75.7553
C14orf122	-0.141068	0.00255891	-15.6088	5.3e-38	6.19e-36	75.7265
PFN2	-0.259859	0.0320109	-15.5999	5.67e-38	6.58e-36	75.6593
DLX1	-0.319967	-0.0362352	-15.5956	5.86e-38	6.75e-36	75.627
MICA	0.240815	0.152847	15.5771	6.75e-38	7.73e-36	75.4865
SCOC	-0.175309	0.0217269	-15.562	7.57e-38	8.61e-36	75.3724
CEBPB	0.288242	-0.0218253	15.5519	8.18e-38	9.24e-36	75.2959
PALLD	0.308877	-0.071128	15.5408	8.91e-38	1e-35	75.2112
SUB1	-0.219635	-0.0118232	-15.5275	9.86e-38	1.1e-35	75.1107
STOM	0.276906	-0.0362479	15.5246	1.01e-37	1.12e-35	75.0887
SCG3	-0.287601	-0.0225586	-15.52	1.04e-37	1.15e-35	75.0543
PLEKHF1	0.202331	-0.0284634	15.5156	1.08e-37	1.18e-35	75.0206
C1orf165	-0.21502	-0.0355404	-15.5065	1.16e-37	1.26e-35	74.9516
ZCCHC6	0.126023	-0.0119352	15.5057	1.16e-37	1.26e-35	74.9457
EGR3	-0.314508	-0.0492279	-15.501	1.21e-37	1.3e-35	74.9099
MAPKAPK2	0.231844	-0.00483276	15.4893	1.32e-37	1.41e-35	74.8213
PARP16	0.104579	-0.00191077	15.4881	1.33e-37	1.41e-35	74.8119
EFNA4	0.208591	-0.0141669	15.4445	1.86e-37	1.96e-35	74.4817
SLC30A3	-0.234816	0.000257328	-15.4415	1.9e-37	1.99e-35	74.4595
NRXN3	-0.216605	-0.0257603	-15.4403	1.92e-37	2e-35	74.4499
PPP1R7	-0.118241	-0.00954038	-15.432	2.04e-37	2.12e-35	74.3872
ATP2A2	-0.218804	0.0114176	-15.428	2.11e-37	2.17e-35	74.3565
C3orf40	-0.169668	0.0510329	-15.4206	2.23e-37	2.28e-35	74.3004
GNG12	0.255796	-0.0265167	15.4191	2.25e-37	2.29e-35	74.2896
IMP4	-0.117969	-0.0184719	-15.3949	2.71e-37	2.75e-35	74.1058
ATP5J	-0.140586	0.00490321	-15.3907	2.8e-37	2.82e-35	74.0742
ANTXR2	0.14502	-0.00167472	15.3647	3.42e-37	3.42e-35	73.8769
LHFPL2	0.258045	-0.0507651	15.3592	3.56e-37	3.54e-35	73.8357
CCKBR	-0.305969	-0.0123197	-15.3565	3.64e-37	3.6e-35	73.8152
2022-03-04	-0.249834	0.0203102	-15.3551	3.68e-37	3.61e-35	73.8046
PTPRR	-0.272569	0.00689967	-15.3542	3.7e-37	3.62e-35	73.7977
RAB6A	-0.141497	0.00623125	-15.3521	3.76e-37	3.64e-35	73.7816
TCEB1	-0.128586	-0.0109589	-15.3519	3.77e-37	3.64e-35	73.7801
SGIP1	-0.210051	-0.0516758	-15.3477	3.89e-37	3.74e-35	73.7481
SEH1L	-0.168238	-0.014842	-15.3232	4.69e-37	4.49e-35	73.5623
DGCR6	0.215877	0.000301805	15.32	4.81e-37	4.57e-35	73.5382
IFITM3	0.453277	-0.0254165	15.3165	4.93e-37	4.67e-35	73.5122
NFKBIE	-0.158758	-0.0127609	-15.3065	5.33e-37	5.01e-35	73.4358
GFAP	0.637652	0.128765	15.2997	5.61e-37	5.25e-35	73.3849
RAB6C	-0.145136	-0.0098425	-15.2831	6.37e-37	5.93e-35	73.2586
HSD11B2	0.43591	-0.094069	15.2803	6.51e-37	6.03e-35	73.2373
C6orf145	0.266035	-0.0868198	15.2774	6.65e-37	6.11e-35	73.2154
C21orf25	0.160193	-0.0446147	15.2771	6.67e-37	6.11e-35	73.2132
MCL1	0.239406	-0.027621	15.269	7.09e-37	6.46e-35	73.1522
CHST3	0.322687	-0.0962696	15.2469	8.4e-37	7.61e-35	72.9847
SIX5	0.221155	-0.0157973	15.2146	1.07e-36	9.69e-35	72.7399
TUSC2	-0.126493	0.00922204	-15.1905	1.29e-36	1.15e-34	72.557
MT1X	0.34069	-0.0361548	15.1904	1.29e-36	1.15e-34	72.5564
DUX4	0.155173	0.0570171	15.1876	1.32e-36	1.17e-34	72.5349
GMPR	0.164007	-0.0131767	15.1876	1.32e-36	1.17e-34	72.5348
SCN8A	-0.275396	-0.0347713	-15.1602	1.63e-36	1.43e-34	72.3276
PMS2L11	-0.14484	0.00581366	-15.1599	1.63e-36	1.43e-34	72.3252
ZNF558	0.148571	-0.0270472	15.1586	1.65e-36	1.44e-34	72.3148
GEM	0.444992	-0.123814	15.1486	1.78e-36	1.54e-34	72.2395
MT1H	0.336773	-0.0216691	15.1466	1.81e-36	1.56e-34	72.2246
ZBTB16	0.215735	-0.0100913	15.1433	1.85e-36	1.59e-34	72.1995
EGR1	-0.49736	-0.0462308	-15.1381	1.93e-36	1.65e-34	72.1596
SYTL4	0.464575	-0.100393	15.1219	2.18e-36	1.85e-34	72.0371
BEX2	-0.232151	0.00947658	-15.1149	2.3e-36	1.95e-34	71.9836
TNIP2	0.263481	-0.0508576	15.1131	2.33e-36	1.96e-34	71.9703
HPRT1	-0.275303	-0.00632026	-15.1101	2.39e-36	2e-34	71.9475
CDK5R2	-0.299529	-0.0216139	-15.0961	2.66e-36	2.21e-34	71.8417
BOLA3	-0.120044	-0.0147935	-15.0883	2.82e-36	2.33e-34	71.7823
CDKN2C	0.107184	0.00700825	15.0879	2.83e-36	2.33e-34	71.7793
ALKBH6	-0.123555	-0.00883859	-15.0717	3.2e-36	2.63e-34	71.6563
GABARAPL1	-0.196577	0.0423006	-15.0677	3.3e-36	2.7e-34	71.6259
ITFG1	-0.209109	-0.0173026	-15.0639	3.4e-36	2.76e-34	71.5972
ATP2B2	-0.266357	-0.0414942	-15.0611	3.47e-36	2.81e-34	71.5765
CASC3	0.15856	-0.00569746	15.0558	3.62e-36	2.91e-34	71.536
DHRS3	0.20145	-0.0347102	15.0552	3.63e-36	2.91e-34	71.5313
SMO	0.174411	0.0051177	15.0546	3.65e-36	2.91e-34	71.527
PHF10	0.175379	-0.0209606	15.0542	3.66e-36	2.91e-34	71.5239
KIF3B	-0.135988	0.00451197	-15.0535	3.68e-36	2.91e-34	71.5188
ETV5	-0.284017	0.00749974	-15.0485	3.82e-36	3.01e-34	71.4804
CAMKK2	-0.200694	0.035039	-15.0429	3.99e-36	3.13e-34	71.4382
TCEAL5	-0.183426	-0.0142325	-15.0416	4.03e-36	3.15e-34	71.4282
ACTR3B	-0.26252	-0.044785	-15.0296	4.41e-36	3.43e-34	71.3378
DUSP2	-0.278809	-0.00149155	-15.0265	4.52e-36	3.5e-34	71.3137
AEBP1	0.405568	-0.0587551	15.0248	4.58e-36	3.53e-34	71.3008
THOC7	-0.148138	0.00979139	-15.0196	4.77e-36	3.66e-34	71.2614
KHDRBS2	-0.353684	-0.0293848	-15.0188	4.8e-36	3.66e-34	71.2557
C17orf76	-0.195955	0.00287109	-15.0125	5.03e-36	3.82e-34	71.2079
METTL7B	0.260599	-0.0714275	15.0107	5.1e-36	3.86e-34	71.1944
NPC2	0.233293	-0.0595671	15.0074	5.23e-36	3.94e-34	71.1695
SLA	0.281739	-0.0587001	15.0034	5.39e-36	4.05e-34	71.1389
RTN4R	-0.230722	0.0985409	-14.9896	6e-36	4.48e-34	71.0339
GNA13	0.212631	-0.0423102	14.9784	6.53e-36	4.86e-34	70.9496
FNDC5	-0.236339	-0.0177614	-14.9747	6.72e-36	4.98e-34	70.921
VSIG4	0.421799	-0.131082	14.9632	7.33e-36	5.41e-34	70.8343
CRHBP	-0.3716	-0.0742953	-14.9606	7.48e-36	5.49e-34	70.8143
MCHR2	-0.551938	-0.127927	-14.9591	7.57e-36	5.53e-34	70.803
KALRN	-0.216405	-0.000239469	-14.9544	7.84e-36	5.71e-34	70.7672
NCOA1	0.105726	-0.0317478	14.9529	7.93e-36	5.75e-34	70.756
RP5-1022P6.2	-0.303192	-0.0285987	-14.95	8.11e-36	5.86e-34	70.7344
SPG3A	-0.255307	-0.00641982	-14.9489	8.18e-36	5.88e-34	70.7261
UNG	0.192307	-0.0208651	14.9441	8.48e-36	6.07e-34	70.6898
TM7SF2	-0.218041	-0.0371259	-14.9329	9.24e-36	6.59e-34	70.6042
CLK3	0.107007	-0.00775017	14.9269	9.68e-36	6.87e-34	70.5591
ELK1	0.227606	-0.0335359	14.9241	9.89e-36	7e-34	70.5375
PTBP1	0.22574	-0.0191583	14.9209	1.01e-35	7.14e-34	70.5132
LRP10	0.283873	-0.0344384	14.9177	1.04e-35	7.29e-34	70.4893
CASP6	0.196848	0.00248788	14.9149	1.06e-35	7.41e-34	70.4679
LRP4	0.281155	-0.0285051	14.9022	1.17e-35	8.13e-34	70.3719
IQGAP1	0.237972	-0.0494733	14.8927	1.26e-35	8.71e-34	70.2998
C1QTNF4	-0.235349	-0.0402388	-14.8911	1.27e-35	8.79e-34	70.2875
CHGB	-0.458774	-0.100344	-14.8896	1.29e-35	8.85e-34	70.2764
C10orf35	-0.205935	-0.0398307	-14.8857	1.33e-35	9.09e-34	70.2464
ZNF395	0.159569	0.00192466	14.8768	1.42e-35	9.68e-34	70.1794
COPS7A	-0.17881	-0.00332161	-14.8762	1.43e-35	9.69e-34	70.1746
CCK	-0.343488	0.0245401	-14.8611	1.6e-35	1.08e-33	70.0603
KIAA0323	0.171161	-0.00617344	14.8594	1.62e-35	1.09e-33	70.0474
IFITM2	0.459565	-0.0179199	14.8575	1.64e-35	1.1e-33	70.0334
ATP5L	-0.156532	0.0125625	-14.8496	1.75e-35	1.17e-33	69.9733
NFE2L2	0.219262	-0.0504712	14.8242	2.12e-35	1.41e-33	69.7804
SERPINB6	0.164712	-0.0175699	14.8222	2.15e-35	1.43e-33	69.7655
MED10	-0.11762	0.00986923	-14.8207	2.18e-35	1.44e-33	69.754
ITGA2B	0.118584	-0.0106336	14.8152	2.27e-35	1.5e-33	69.7128
EIF2S1	-0.148144	0.0162023	-14.8148	2.28e-35	1.5e-33	69.7092
PCDHA2	-0.180576	0.00852906	-14.8063	2.43e-35	1.59e-33	69.6453
RNF11	-0.167821	-0.011978	-14.8053	2.45e-35	1.59e-33	69.6372
RAB13	0.280492	-0.00082446	14.8052	2.45e-35	1.59e-33	69.6367
PPEF1	-0.223179	0.00537633	-14.7955	2.64e-35	1.71e-33	69.5636
GABARAPL3	-0.204859	-0.0404208	-14.7916	2.72e-35	1.75e-33	69.5341
BAG3	0.491571	-0.129	14.789	2.77e-35	1.78e-33	69.5137
C1QTNF5	0.15262	0.00900394	14.7862	2.83e-35	1.81e-33	69.4928
MT1L	0.433593	-0.0777513	14.7787	3e-35	1.91e-33	69.4359
TBL1X	0.189522	0.0127164	14.7761	3.06e-35	1.94e-33	69.4159
BCAS2	-0.189414	-0.047358	-14.7744	3.1e-35	1.96e-33	69.4033
CHSY1	0.213693	-0.0252857	14.7719	3.16e-35	1.99e-33	69.3844
RIN2	0.187749	-0.0135719	14.7701	3.2e-35	2.01e-33	69.3706
PARD3	0.15975	-0.0125419	14.7637	3.37e-35	2.11e-33	69.322
ABHD4	0.189912	-0.0481129	14.7506	3.72e-35	2.32e-33	69.2232
BHLHB4	0.212886	0.0306494	14.7467	3.83e-35	2.38e-33	69.1935
C3orf26	-0.186405	-0.0132761	-14.7438	3.92e-35	2.43e-33	69.1713
PITPNA	-0.175862	-0.00594248	-14.7303	4.34e-35	2.68e-33	69.0691
TOB2	0.22709	-0.0114043	14.7207	4.67e-35	2.87e-33	68.9962
C1orf78	0.26302	-0.0155362	14.7163	4.83e-35	2.96e-33	68.9628
C6orf154	-0.23477	-0.0278097	-14.7137	4.93e-35	3.01e-33	68.9434
SNAPC5	-0.188929	-0.0659628	-14.7134	4.94e-35	3.01e-33	68.941
BZRP	0.232907	-0.0137387	14.7039	5.31e-35	3.22e-33	68.869
PCDHA1	-0.176857	0.00605831	-14.7011	5.43e-35	3.28e-33	68.8479
HCLS1	0.271552	-0.063343	14.6962	5.63e-35	3.39e-33	68.811
CARD6	0.216536	-0.0353671	14.6932	5.76e-35	3.46e-33	68.7882
SLC39A10	-0.257331	-0.0308296	-14.6893	5.94e-35	3.55e-33	68.7584
PPAPDC1B	0.154037	-0.0250261	14.687	6.04e-35	3.6e-33	68.7413
PHF19	0.216408	-0.0173001	14.6852	6.13e-35	3.64e-33	68.7271
C18orf16	-0.169675	-0.0320777	-14.6847	6.15e-35	3.64e-33	68.7239
LGI2	-0.261902	-0.0234839	-14.684	6.18e-35	3.65e-33	68.7182
BCL2L2	-0.154283	0.0648897	-14.6677	7.01e-35	4.12e-33	68.5945
C16orf5	0.140862	-0.00738129	14.6618	7.33e-35	4.29e-33	68.5502
MSN	0.254518	-0.0324177	14.6604	7.4e-35	4.32e-33	68.5397
SLC25A27	-0.249559	-0.0453763	-14.6586	7.51e-35	4.37e-33	68.5259
DCAMKL1	-0.341147	-0.0503261	-14.6582	7.53e-35	4.37e-33	68.5229
DENR	-0.121822	-0.0259278	-14.657	7.6e-35	4.39e-33	68.5141
PMS2L4	-0.131939	0.0015457	-14.6524	7.87e-35	4.54e-33	68.4787
HECW2	-0.214372	-0.0519645	-14.6444	8.37e-35	4.81e-33	68.4182
SLC25A5	-0.12225	0.0258509	-14.6369	8.86e-35	5.06e-33	68.3619
RQCD1	-0.204423	-0.0393702	-14.6368	8.87e-35	5.06e-33	68.3606
MRPS25	-0.179881	0.0232061	-14.632	9.2e-35	5.23e-33	68.3245
PPCS	-0.145957	-0.00690454	-14.6293	9.39e-35	5.32e-33	68.3038
MPST	0.18876	-0.0372434	14.6257	9.65e-35	5.45e-33	68.2768
TBC1D1	0.118974	-0.00875333	14.6235	9.81e-35	5.53e-33	68.2604
ACTR10	-0.177585	-0.0160012	-14.6227	9.88e-35	5.54e-33	68.2539
ZCCHC17	-0.13165	-0.000549698	-14.6179	1.02e-34	5.73e-33	68.2175
ATP5H	-0.154677	-0.018751	-14.6121	1.07e-34	5.97e-33	68.1737
CASP7	0.231713	-0.0411402	14.6105	1.08e-34	6.02e-33	68.1619
VDAC2	-0.202624	-0.0247814	-14.588	1.29e-34	7.13e-33	67.9911
MLLT11	-0.274487	0.0194767	-14.5833	1.33e-34	7.37e-33	67.9557
BECN1	-0.15685	-0.0296247	-14.5709	1.47e-34	8.07e-33	67.8618
TYK2	0.138431	0.00644979	14.5627	1.56e-34	8.57e-33	67.7994
ATPIF1	-0.184046	0.0365244	-14.5571	1.63e-34	8.91e-33	67.7575
ATP6V1G2	-0.220229	0.05011	-14.5549	1.66e-34	9.04e-33	67.7408
CD302	0.220099	-0.0341297	14.5539	1.67e-34	9.08e-33	67.7331
SPA17	-0.201382	-0.0188138	-14.5521	1.69e-34	9.17e-33	67.7195
C1orf76	-0.269039	-0.0355908	-14.5508	1.71e-34	9.24e-33	67.7095
MDH2	-0.20283	-0.0401621	-14.5481	1.75e-34	9.4e-33	67.6888
INPPL1	0.201097	0.00359192	14.5423	1.82e-34	9.8e-33	67.6448
SFXN1	-0.112837	0.00678798	-14.5413	1.84e-34	9.84e-33	67.6377
CD200	-0.235677	-0.0540002	-14.5408	1.84e-34	9.85e-33	67.6337
EIF4E	-0.188847	-0.0213501	-14.5341	1.94e-34	1.03e-32	67.5828
NECAP1	-0.227534	-0.0345394	-14.5194	2.17e-34	1.15e-32	67.4716
IL13RA1	0.25014	-0.0931307	14.5147	2.25e-34	1.19e-32	67.4361
STAT3	0.20987	-0.00110914	14.5073	2.38e-34	1.26e-32	67.3801
GAD2	-0.358143	-0.0605368	-14.4955	2.61e-34	1.37e-32	67.2905
MLKL	0.244551	-0.0358873	14.4954	2.61e-34	1.37e-32	67.2895
IL4R	0.338359	-0.0838023	14.4921	2.68e-34	1.4e-32	67.2645
ATRNL1	-0.272048	-0.036717	-14.4761	3.02e-34	1.58e-32	67.1434
GPRASP1	-0.269993	-0.0536225	-14.474	3.07e-34	1.6e-32	67.128
HTR7P	-0.188998	-0.00387742	-14.4481	3.74e-34	1.94e-32	66.9313
PHF14	-0.246528	-0.0552145	-14.4472	3.77e-34	1.95e-32	66.9246
TRIM22	0.243389	-0.0957444	14.4413	3.94e-34	2.03e-32	66.8801
BZW2	-0.132716	-0.00989582	-14.4308	4.27e-34	2.19e-32	66.8007
VMP	-0.339975	-0.0227285	-14.4211	4.6e-34	2.35e-32	66.7272
RFPL2	-0.236397	0.0701581	-14.4078	5.09e-34	2.59e-32	66.6268
GLT25D1	0.174843	-0.0168705	14.4077	5.09e-34	2.59e-32	66.6259
MAF1	0.125588	0.00407591	14.4058	5.17e-34	2.62e-32	66.6114
MT1M	0.43579	-0.024285	14.3971	5.53e-34	2.8e-32	66.5452
EEF2K	0.160758	0.00453707	14.3918	5.75e-34	2.9e-32	66.505
BFSP1	-0.142956	-0.0372262	-14.3904	5.82e-34	2.93e-32	66.4945
PCDHA9	-0.175873	0.00517417	-14.3862	6.01e-34	3.01e-32	66.4626
TRIM47	0.235206	-0.0326798	14.3851	6.05e-34	3.03e-32	66.4546
IL15RA	0.276234	-0.0588281	14.3833	6.14e-34	3.06e-32	66.4407
HIVEP1	-0.105723	-0.0167657	-14.379	6.34e-34	3.15e-32	66.4085
METTL6	-0.135952	-0.0341765	-14.3714	6.72e-34	3.33e-32	66.3507
LCP1	0.409177	-0.113085	14.3637	7.13e-34	3.52e-32	66.2928
MDH1	-0.317546	0.0177022	-14.3613	7.26e-34	3.58e-32	66.2741
AKAP13	0.125379	-0.00552368	14.36	7.33e-34	3.6e-32	66.2647
KCNK1	-0.333297	-0.0625577	-14.3595	7.36e-34	3.61e-32	66.261
NDUFA4	-0.223667	0.0581381	-14.3539	7.68e-34	3.75e-32	66.2188
ELOVL7	0.25191	-0.0460185	14.3517	7.81e-34	3.81e-32	66.2014
TAZ	0.144179	-0.00519428	14.3514	7.83e-34	3.81e-32	66.1993
TGFBR3	0.292292	-0.0740255	14.3487	7.99e-34	3.87e-32	66.1794
PHYHD1	0.306652	-0.0143721	14.3452	8.21e-34	3.97e-32	66.1524
SLC16A14	-0.225419	-0.0354682	-14.3369	8.74e-34	4.21e-32	66.09
ATP5C1	-0.153371	0.00535122	-14.3306	9.17e-34	4.41e-32	66.0424
SELL	0.336369	-0.0693574	14.3239	9.66e-34	4.63e-32	65.9911
PCDHA4	-0.171363	0.00394398	-14.3133	1.05e-33	5e-32	65.9113
LRRC32	0.310425	-0.0365734	14.3123	1.06e-33	5.03e-32	65.9033
SORCS3	-0.202541	-0.0402232	-14.3069	1.1e-33	5.23e-32	65.863
PARP9	0.165276	-0.0175651	14.3031	1.13e-33	5.37e-32	65.8342
SQRDL	0.246632	-0.0456198	14.3017	1.14e-33	5.41e-32	65.823
COPS8	-0.149269	-0.0157856	-14.3001	1.16e-33	5.46e-32	65.8109
PRPS1	-0.139547	0.00972813	-14.2995	1.16e-33	5.47e-32	65.8066
DOCK6	0.145175	0.00469165	14.2971	1.18e-33	5.56e-32	65.7885
B4GALT6	-0.316474	-0.081032	-14.2961	1.19e-33	5.58e-32	65.7813
LIMK2	0.33333	-0.091892	14.2956	1.2e-33	5.59e-32	65.7772
NRIP3	-0.249358	-0.0365691	-14.2954	1.2e-33	5.59e-32	65.7756
NDUFS4	-0.176847	0.0120341	-14.2814	1.34e-33	6.2e-32	65.6698
SERTAD3	0.191358	-0.0122694	14.2755	1.4e-33	6.46e-32	65.6252
MRPS23	-0.165604	-0.00501683	-14.2742	1.41e-33	6.5e-32	65.6151
HN1	-0.274953	-0.0862642	-14.2741	1.41e-33	6.5e-32	65.6141
PCDHA8	-0.169925	0.00282978	-14.2736	1.42e-33	6.51e-32	65.6104
SERPING1	0.254874	-0.0279347	14.2705	1.45e-33	6.64e-32	65.5875
MAP3K6	0.184662	-0.00653586	14.2702	1.45e-33	6.65e-32	65.5846
SMOX	0.227944	0.0106334	14.2672	1.49e-33	6.78e-32	65.5623
PRELP	0.339789	-0.0375214	14.2613	1.56e-33	7.07e-32	65.5175
CLIC1	0.320994	-0.0706971	14.2543	1.64e-33	7.44e-32	65.4648
RDH12	-0.17989	0.0314247	-14.2506	1.69e-33	7.64e-32	65.4365
KCNF1	-0.188772	-0.022456	-14.2455	1.76e-33	7.9e-32	65.3983
C18orf21	-0.10149	-0.0077525	-14.2454	1.76e-33	7.9e-32	65.3973
TBC1D9	-0.3207	-0.111193	-14.2361	1.89e-33	8.45e-32	65.3267
NIPSNAP1	-0.219701	-0.0359331	-14.236	1.89e-33	8.45e-32	65.3262
NDUFB5	-0.118425	-0.0146063	-14.2292	1.99e-33	8.87e-32	65.2747
SPRN	-0.104965	0.0244923	-14.2222	2.1e-33	9.34e-32	65.2218
C1orf132	0.103825	-0.0216082	14.2175	2.17e-33	9.65e-32	65.1861
MAGEH1	-0.190863	-0.0502907	-14.2161	2.2e-33	9.73e-32	65.1759
DYNC1LI1	-0.186376	-0.0477501	-14.2139	2.23e-33	9.87e-32	65.159
GALNT11	-0.140639	-0.00939206	-14.2114	2.28e-33	1e-31	65.1399
ANKZF1	0.143412	0.00589706	14.201	2.46e-33	1.08e-31	65.0615
FAM3C	-0.302344	-0.0189867	-14.2008	2.47e-33	1.08e-31	65.0599
PECAM1	0.274551	-0.0771952	14.1956	2.57e-33	1.12e-31	65.0202
PLA1A	0.346362	-0.0903874	14.1917	2.65e-33	1.15e-31	64.9909
BEX1	-0.261931	0.0641168	-14.191	2.66e-33	1.16e-31	64.986
CMTM3	0.231806	-0.051402	14.1826	2.84e-33	1.23e-31	64.9222
SCG5	-0.261206	-0.0174354	-14.1778	2.94e-33	1.27e-31	64.8862
KLHL21	0.162213	-0.0378818	14.1768	2.96e-33	1.28e-31	64.8784
YAP1	0.186624	-0.0195562	14.1762	2.98e-33	1.28e-31	64.8737
SEC61A1	0.134701	0.00964178	14.1728	3.06e-33	1.31e-31	64.848
POP4	-0.101606	-0.00825972	-14.1728	3.06e-33	1.31e-31	64.8478
MT2A	0.54157	-0.0209734	14.1677	3.18e-33	1.36e-31	64.8094
NLK	-0.285426	-0.0721458	-14.1674	3.18e-33	1.36e-31	64.8074
WDR6	0.149605	0.00596153	14.1668	3.2e-33	1.36e-31	64.8024
SNAP23	0.172267	-0.0390795	14.1644	3.26e-33	1.38e-31	64.7848
MAFF	0.489249	-0.160772	14.1487	3.67e-33	1.55e-31	64.6656
EMP1	0.509429	-0.218395	14.1485	3.68e-33	1.55e-31	64.6644
CDH13	-0.269752	-0.0390226	-14.1481	3.69e-33	1.55e-31	64.6615
PIP5K3	-0.108237	3e-05	-14.139	3.95e-33	1.66e-31	64.5924
MRVI1	0.307007	-0.0669341	14.1369	4.02e-33	1.69e-31	64.5767
C20orf28	-0.240623	-0.028767	-14.125	4.4e-33	1.84e-31	64.4862
MED12	0.12151	-0.00224236	14.1225	4.48e-33	1.87e-31	64.4679
TRIM67	-0.171673	-0.0057052	-14.1181	4.64e-33	1.93e-31	64.4346
CXorf40A	-0.140572	-0.0136535	-14.1118	4.87e-33	2.02e-31	64.3866
IRS3L	0.142699	0.0109481	14.1072	5.04e-33	2.08e-31	64.3518
FHL2	-0.233814	-0.0229587	-14.1072	5.04e-33	2.08e-31	64.3517
COX7A2	-0.136047	0.044568	-14.1015	5.26e-33	2.17e-31	64.309
UBE2E3	-0.186621	-0.00377681	-14.1009	5.29e-33	2.18e-31	64.3042
DTX4	-0.158043	-0.0104785	-14.0769	6.35e-33	2.61e-31	64.1231
HIRIP5	-0.124889	0.00250382	-14.0705	6.67e-33	2.73e-31	64.0745
STK3	0.209804	-0.0547645	14.0691	6.74e-33	2.75e-31	64.0637
ATP6AP2	-0.238868	-0.0559102	-14.0677	6.81e-33	2.78e-31	64.0534
HSPB1	0.460299	-0.0854045	14.0641	7e-33	2.85e-31	64.0263
ROBO2	-0.268616	-0.0600386	-14.0507	7.75e-33	3.14e-31	63.9248
HIST3H2BB	0.234047	-0.063511	14.0463	8.02e-33	3.24e-31	63.8914
CEBPD	0.484945	-0.0891799	14.0439	8.16e-33	3.3e-31	63.8733
MPPED2	-0.164223	-0.0158298	-14.0389	8.48e-33	3.42e-31	63.8355
RAB20	0.340706	-0.0433324	14.0312	9e-33	3.62e-31	63.777
C9orf61	0.316516	-0.0999109	14.0296	9.1e-33	3.65e-31	63.7652
MANBAL	-0.108634	-0.0338644	-14.0294	9.12e-33	3.65e-31	63.7634
WDR40A	0.107216	0.000996081	14.0261	9.35e-33	3.73e-31	63.7389
ELMOD1	-0.323953	-0.0538758	-14.0248	9.44e-33	3.76e-31	63.7291
SSFA2	0.176384	0.0159732	14.0221	9.64e-33	3.83e-31	63.7085
RAB7L1	0.202402	-0.0349753	14.0186	9.9e-33	3.92e-31	63.6818
CECR6	-0.18027	0.00778596	-14.018	9.94e-33	3.92e-31	63.6779
GOT1	-0.298192	-0.0869354	-14.0178	9.96e-33	3.92e-31	63.6762
TRIP6	0.202916	-0.00784148	14.0177	9.96e-33	3.92e-31	63.6756
TIMM23	-0.145733	0.0108392	-14.0139	1.03e-32	4.03e-31	63.6464
POLR2K	-0.17348	-0.0072358	-14.001	1.13e-32	4.44e-31	63.549
RALB	-0.243845	-0.0661012	-13.9981	1.16e-32	4.53e-31	63.5269
C1orf149	-0.127345	-0.00707054	-13.9976	1.16e-32	4.53e-31	63.5232
BRP44	-0.148929	0.000761416	-13.9936	1.2e-32	4.66e-31	63.4932
GALNT13	-0.134119	0.0248057	-13.9935	1.2e-32	4.66e-31	63.4925
SLC26A6	0.197865	-0.0106249	13.9818	1.31e-32	5.08e-31	63.4041
TMEM132D	-0.199346	0.0156071	-13.9802	1.33e-32	5.13e-31	63.392
PLCD1	0.146754	-0.0396127	13.9795	1.33e-32	5.14e-31	63.3868
CFI	0.349491	-0.114849	13.978	1.35e-32	5.19e-31	63.3755
PYGL	0.342181	-0.113554	13.9765	1.36e-32	5.24e-31	63.364
SPR	0.15653	0.00017454	13.9753	1.38e-32	5.27e-31	63.3546
RBM24	-0.161799	-0.0257077	-13.9752	1.38e-32	5.27e-31	63.3538
LRRC8A	0.167184	0.00252495	13.9728	1.4e-32	5.36e-31	63.3358
EGR2	-0.468448	-0.0630485	-13.9718	1.41e-32	5.39e-31	63.3281
BAZ1A	0.197648	-0.00313765	13.9671	1.47e-32	5.57e-31	63.2927
KIAA0963	0.243793	0.0105046	13.9657	1.48e-32	5.61e-31	63.2825
PCLO	-0.219806	-0.0477096	-13.9616	1.53e-32	5.78e-31	63.2511
CAPN2	0.141515	-0.0194003	13.9606	1.54e-32	5.81e-31	63.2437
NXPH2	-0.219728	-0.00475843	-13.9551	1.61e-32	6.05e-31	63.2022
TSPYL5	-0.158004	-0.0172796	-13.9545	1.61e-32	6.05e-31	63.1975
TAGLN3	-0.204619	0.0257092	-13.9545	1.61e-32	6.05e-31	63.1973
DLAT	-0.166788	0.00483846	-13.9526	1.64e-32	6.13e-31	63.1833
AATF	0.0965934	-0.0197376	13.9505	1.66e-32	6.2e-31	63.1677
MTMR3	0.107202	-0.023723	13.9503	1.67e-32	6.2e-31	63.166
DNAJC19	-0.127609	-0.0209476	-13.9501	1.67e-32	6.2e-31	63.1648
SLC9A9	0.215858	-0.0462093	13.9499	1.67e-32	6.2e-31	63.1627
STMN1	-0.206509	-0.0550319	-13.9494	1.68e-32	6.21e-31	63.1594
RPGR	0.13885	-0.0198216	13.9483	1.69e-32	6.25e-31	63.1507
RPS27L	0.141951	-0.0173398	13.9446	1.74e-32	6.41e-31	63.1228
TNFRSF1B	0.246289	-0.030935	13.9416	1.78e-32	6.55e-31	63.1005
PLXNB1	0.225895	-0.0670093	13.939	1.82e-32	6.67e-31	63.0804
CMAS	-0.23562	-0.0764836	-13.9372	1.84e-32	6.74e-31	63.0669
ARL4D	-0.164961	0.0213378	-13.9303	1.94e-32	7.09e-31	63.0152
MYD88	0.261419	-0.0821413	13.9241	2.03e-32	7.42e-31	62.968
ADFP	0.322554	-0.105438	13.9212	2.08e-32	7.57e-31	62.9458
PPFIA1	0.126155	0.00317812	13.9184	2.12e-32	7.71e-31	62.9252
PLEKHA7	0.205061	-0.0337005	13.9031	2.39e-32	8.65e-31	62.8095
HNRPK	-0.147634	0.0318136	-13.9007	2.43e-32	8.79e-31	62.7909
MRPL15	-0.156879	-0.0109049	-13.8971	2.5e-32	9.01e-31	62.7644
SLC25A3	-0.145716	0.0301325	-13.8943	2.55e-32	9.17e-31	62.7433
NDN	-0.205099	-0.0274249	-13.8943	2.55e-32	9.17e-31	62.7427
PGM2L1	-0.217584	-0.00375993	-13.8935	2.57e-32	9.21e-31	62.737
TMCO4	0.194749	-0.0250917	13.8908	2.62e-32	9.38e-31	62.7167
TRIP10	0.281751	-0.00870054	13.8866	2.71e-32	9.67e-31	62.6845
ZNF217	0.222622	-0.0512896	13.8861	2.72e-32	9.68e-31	62.6809
2022-03-03	0.281288	-0.0745606	13.8848	2.74e-32	9.76e-31	62.6713
PCDHA6	-0.16841	0.00258987	-13.8807	2.83e-32	1e-30	62.6401
SMG6	0.107046	0.0156768	13.8767	2.92e-32	1.03e-30	62.6102
TMEM24	-0.127425	0.0184498	-13.8716	3.03e-32	1.07e-30	62.5711
KIF7	0.153147	-0.00706226	13.8676	3.13e-32	1.1e-30	62.5411
IL17RB	0.299502	-0.0854701	13.8623	3.25e-32	1.15e-30	62.5014
NDUFA9	-0.168713	-0.0233241	-13.8617	3.27e-32	1.15e-30	62.497
UBE2V1	-0.111171	0.0186758	-13.8414	3.82e-32	1.34e-30	62.3433
SIPA1	0.216163	-0.0247609	13.8381	3.91e-32	1.37e-30	62.3188
PPP3CB	-0.217049	0.00189086	-13.8359	3.98e-32	1.39e-30	62.3016
FBXW9	-0.105933	-0.00152105	-13.8327	4.08e-32	1.42e-30	62.2778
C13orf1	-0.167947	0.015747	-13.8221	4.42e-32	1.54e-30	62.1976
STX1A	-0.206833	0.0260824	-13.8216	4.43e-32	1.54e-30	62.1942
HTR5A	-0.318698	-0.0585865	-13.8216	4.44e-32	1.54e-30	62.1938
CASP4	0.257657	-0.0549857	13.8184	4.55e-32	1.57e-30	62.1698
CFH	0.383939	-0.0880342	13.8149	4.67e-32	1.61e-30	62.1431
TSNAX	-0.152701	-0.0456655	-13.8111	4.8e-32	1.66e-30	62.1146
RNF19	0.148662	-0.0108759	13.8056	5.01e-32	1.72e-30	62.0732
CDH8	-0.3273	-0.0567813	-13.8036	5.09e-32	1.75e-30	62.0581
UNC5D	-0.289794	-0.0688669	-13.8012	5.18e-32	1.78e-30	62.0398
PANK3	-0.159367	-0.0345512	-13.798	5.31e-32	1.82e-30	62.0156
MRPL30	-0.112327	-0.00876038	-13.7971	5.34e-32	1.82e-30	62.0092
NKIRAS1	-0.267863	-0.048219	-13.7926	5.53e-32	1.88e-30	61.975
LGI4	0.207625	-0.0271504	13.7906	5.62e-32	1.91e-30	61.9596
METTL7A	0.26434	-0.0436556	13.7879	5.73e-32	1.94e-30	61.9395
PPP1R10	0.124036	0.00186693	13.7876	5.74e-32	1.94e-30	61.9376
C3orf14	-0.224548	-0.0613106	-13.7868	5.78e-32	1.95e-30	61.931
C6orf115	-0.166144	-0.0336751	-13.7857	5.83e-32	1.97e-30	61.9232
KCNAB1	-0.201462	-0.0177514	-13.7782	6.17e-32	2.08e-30	61.8664
CACNG1	-0.168938	-0.010203	-13.776	6.27e-32	2.11e-30	61.8498
BRMS1L	-0.182293	-0.0316205	-13.775	6.32e-32	2.12e-30	61.8422
SNCA	-0.203313	-0.0331793	-13.7732	6.41e-32	2.15e-30	61.8284
VASP	0.220057	-0.0312846	13.7668	6.73e-32	2.25e-30	61.7804
SLC39A12	0.356106	-0.0978729	13.7623	6.96e-32	2.32e-30	61.7463
SOAT1	0.169429	-0.0177125	13.7596	7.11e-32	2.37e-30	61.726
GIMAP5	0.232805	-0.0310744	13.7569	7.26e-32	2.41e-30	61.7054
C14orf129	-0.243209	-0.0338937	-13.7487	7.73e-32	2.56e-30	61.6435
SLC20A1	-0.126723	0.00735441	-13.7444	7.98e-32	2.64e-30	61.611
LEPREL1	0.193431	-0.0407876	13.744	8e-32	2.64e-30	61.6085
HRASLS	-0.207101	-0.00564979	-13.7403	8.23e-32	2.71e-30	61.5803
PIN1	-0.168839	-0.000521921	-13.7297	8.92e-32	2.94e-30	61.5005
PARVG	0.181422	-0.0265467	13.72	9.6e-32	3.15e-30	61.4274
TIMM8B	-0.0997983	0.0156836	-13.72	9.61e-32	3.15e-30	61.4272
A4GALT	0.311136	-0.0195226	13.7197	9.63e-32	3.15e-30	61.4249
CFHR1	0.373172	-0.0844455	13.711	1.03e-31	3.36e-30	61.3594
GNG5	0.201539	-0.0219442	13.71	1.04e-31	3.38e-30	61.3515
GPR146	0.257577	-0.0480009	13.7097	1.04e-31	3.38e-30	61.3498
MAP3K3	0.127225	0.0116455	13.7044	1.08e-31	3.51e-30	61.3098
DGKI	-0.125292	-0.0337421	-13.7043	1.08e-31	3.51e-30	61.309
NXPH1	-0.283667	0.131875	-13.6975	1.14e-31	3.69e-30	61.2573
CRI2	-0.201963	-0.0701883	-13.6925	1.18e-31	3.82e-30	61.2196
TRIM56	0.21674	-0.0744421	13.6909	1.2e-31	3.86e-30	61.2077
TSSC1	-0.116743	-0.0125025	-13.6903	1.2e-31	3.87e-30	61.2032
PRSS16	-0.23772	-0.021627	-13.6897	1.21e-31	3.89e-30	61.1984
ABCA1	0.26359	-0.0421964	13.6873	1.23e-31	3.95e-30	61.1805
WFS1	0.154653	-0.00484345	13.6852	1.25e-31	4.01e-30	61.1644
ZNF384	0.100168	-0.0153547	13.6818	1.28e-31	4.1e-30	61.1387
DYNLT1	0.169938	-0.0261672	13.6746	1.36e-31	4.33e-30	61.0843
ACSBG1	0.215192	0.0273123	13.671	1.39e-31	4.44e-30	61.0572
CHCHD2	-0.149099	0.00110688	-13.6703	1.4e-31	4.45e-30	61.0525
SNX10	-0.205036	-0.000181876	-13.6685	1.42e-31	4.5e-30	61.039
CA4	-0.306594	-0.079245	-13.6653	1.46e-31	4.61e-30	61.0148
GPR177	0.2125	-0.0277634	13.664	1.47e-31	4.65e-30	61.0044
NHP2L1	-0.134298	0.00743974	-13.6629	1.48e-31	4.68e-30	60.9963
SH3TC1	0.259605	-0.0602864	13.6536	1.59e-31	5.01e-30	60.9263
KCNG3	-0.191942	-0.0101568	-13.6511	1.62e-31	5.1e-30	60.9073
FAM19A1	-0.293759	-0.0458244	-13.6507	1.63e-31	5.1e-30	60.9041
CTDSP2	0.170871	0.0216002	13.6502	1.63e-31	5.11e-30	60.9007
MAST3	-0.148982	-0.0126648	-13.6502	1.63e-31	5.11e-30	60.9004
PHYH2	-0.214482	-0.0481819	-13.649	1.65e-31	5.14e-30	60.892
CENTD2	0.163156	-0.038	13.6482	1.66e-31	5.16e-30	60.8854
ANKRD25	0.26593	-0.0230947	13.6444	1.71e-31	5.31e-30	60.8567
VSNL1	-0.233644	-0.027508	-13.6426	1.73e-31	5.37e-30	60.8437
SERPINI1	-0.292994	-0.0648363	-13.6424	1.73e-31	5.37e-30	60.8416
C1QA	0.43247	-0.110669	13.6414	1.75e-31	5.4e-30	60.8343
MOAP1	-0.274897	-0.0422677	-13.6389	1.78e-31	5.49e-30	60.8153
IFITM1	0.364645	-0.0738386	13.6368	1.81e-31	5.57e-30	60.7994
ERBB2IP	0.265886	-0.0780016	13.6297	1.91e-31	5.87e-30	60.7461
C21orf62	0.337692	-0.144227	13.6294	1.91e-31	5.87e-30	60.7436
MAPRE1	0.154559	-0.0227271	13.626	1.96e-31	6.02e-30	60.7181
TUBB6	0.40232	-0.106333	13.6207	2.04e-31	6.25e-30	60.678
BOC	0.192284	-0.0370236	13.62	2.05e-31	6.27e-30	60.673
VDAC1	-0.20174	-0.0301677	-13.6167	2.11e-31	6.42e-30	60.6478
LYCAT	-0.138229	0.0198986	-13.6145	2.14e-31	6.52e-30	60.6312
GALM	0.173167	-0.00590932	13.613	2.17e-31	6.58e-30	60.6202
VLDLR	-0.205833	-0.0398816	-13.6129	2.17e-31	6.58e-30	60.6195
TOMM20	-0.31572	-0.0558707	-13.6121	2.18e-31	6.6e-30	60.6136
DDX25	-0.176213	-0.0190002	-13.6106	2.21e-31	6.66e-30	60.6019
IFT140	0.140569	0.0161405	13.6104	2.21e-31	6.66e-30	60.6006
NEDD4	0.184056	-0.0453061	13.6104	2.21e-31	6.66e-30	60.6004
MRPL37	-0.125218	0.0144232	-13.6094	2.23e-31	6.69e-30	60.5933
C1orf57	-0.124788	-0.00832755	-13.608	2.25e-31	6.75e-30	60.5826
LTBR	0.284355	-0.000384422	13.6031	2.34e-31	6.99e-30	60.5459
GABRD	-0.243658	-0.0150966	-13.6031	2.34e-31	6.99e-30	60.5453
CNTNAP2	-0.210055	-0.0155951	-13.5969	2.45e-31	7.31e-30	60.4988
SPON2	-0.399513	-0.0821784	-13.5949	2.49e-31	7.41e-30	60.4839
TNFRSF11B	0.529292	0.0206336	13.5928	2.53e-31	7.52e-30	60.4681
STAT5A	0.185403	-0.0400641	13.5917	2.55e-31	7.57e-30	60.4596
SLN	-0.579628	-0.151054	-13.5886	2.61e-31	7.74e-30	60.436
MECR	-0.176011	-0.0404868	-13.5879	2.62e-31	7.76e-30	60.4313
CSDA	0.494013	-0.180265	13.5877	2.63e-31	7.76e-30	60.4297
ADCY2	-0.169818	-0.0122	-13.5817	2.75e-31	8.11e-30	60.3841
DDIT4	0.393975	-0.0811437	13.5801	2.78e-31	8.19e-30	60.3719
CDC42SE2	-0.142447	-0.0264095	-13.5799	2.79e-31	8.19e-30	60.3705
C6orf142	-0.233764	-0.0147357	-13.5726	2.94e-31	8.64e-30	60.316
MT1JP	0.42353	-0.0182941	13.5656	3.11e-31	9.09e-30	60.2626
TMEFF1	-0.326679	-0.0728992	-13.5655	3.11e-31	9.09e-30	60.2626
GSDMDC1	0.206055	-0.0128373	13.5645	3.13e-31	9.15e-30	60.2545
DSCR2	-0.144814	0.0074729	-13.5611	3.21e-31	9.37e-30	60.2291
CMTM6	0.156375	0.0364092	13.5544	3.38e-31	9.84e-30	60.1786
SLC39A1	0.191863	-0.00597472	13.5447	3.64e-31	1.06e-29	60.1052
DUSP6	-0.260011	-0.000940996	-13.5404	3.76e-31	1.09e-29	60.073
LMBR1	-0.169242	-0.01912	-13.536	3.89e-31	1.13e-29	60.0397
PTPN5	-0.194115	0.00843901	-13.5315	4.02e-31	1.16e-29	60.006
ACOT7	-0.230006	0.00555419	-13.5298	4.08e-31	1.18e-29	59.993
RUNDC1	-0.161683	0.00293613	-13.5269	4.17e-31	1.2e-29	59.971
RCN2	-0.193053	-0.0458039	-13.5231	4.29e-31	1.23e-29	59.9427
PHKA2	0.119412	-0.0217301	13.5207	4.37e-31	1.26e-29	59.9243
CBFB	0.214018	-0.0545544	13.5204	4.38e-31	1.26e-29	59.9222
CAPS	0.242325	-0.0561156	13.5192	4.42e-31	1.26e-29	59.9134
SNAP25	-0.408951	0.204139	-13.519	4.43e-31	1.26e-29	59.9118
STXBP4	0.153557	-0.00441303	13.5143	4.59e-31	1.31e-29	59.8762
RASGRP1	-0.254491	-0.030213	-13.5126	4.65e-31	1.32e-29	59.8637
MARK1	-0.252767	-0.0484119	-13.5106	4.72e-31	1.34e-29	59.8486
RHBDF1	0.187294	-0.0198441	13.5084	4.8e-31	1.36e-29	59.8318
LPIN1	0.129926	-0.00151349	13.5078	4.82e-31	1.37e-29	59.8272
TRIM21	0.165196	-0.00195015	13.5042	4.95e-31	1.4e-29	59.8006
MS4A6A	0.335276	-0.0694667	13.503	5e-31	1.41e-29	59.7912
IL18	0.381167	-0.11065	13.4988	5.16e-31	1.46e-29	59.7598
COG8	-0.138807	-0.0389087	-13.496	5.27e-31	1.48e-29	59.7387
STARD8	0.195535	-0.0213524	13.4941	5.35e-31	1.5e-29	59.7242
TPM3	-0.103352	0.0595532	-13.4848	5.74e-31	1.61e-29	59.6542
KHDRBS1	-0.136136	-0.0189026	-13.4818	5.87e-31	1.65e-29	59.6316
RANBP1	-0.102683	0.0605561	-13.4783	6.03e-31	1.69e-29	59.6056
PPP1R14C	-0.158253	-0.032455	-13.4746	6.2e-31	1.73e-29	59.5775
SFRS12	0.172561	-0.0314266	13.4716	6.34e-31	1.77e-29	59.5546
MACF1	0.128225	-0.0113999	13.4671	6.56e-31	1.83e-29	59.5212
AQP4	0.301292	-0.0847388	13.4666	6.59e-31	1.83e-29	59.5171
BTBD14A	0.183946	-0.0364931	13.4574	7.07e-31	1.96e-29	59.4476
HSPB8	0.17792	-0.0384811	13.4563	7.12e-31	1.97e-29	59.4395
HIVEP2	-0.235915	-0.0797974	-13.455	7.19e-31	1.99e-29	59.4302
ANGPTL4	0.517574	-0.193258	13.4549	7.2e-31	1.99e-29	59.4294
DLG3	-0.298699	-0.0719627	-13.4532	7.29e-31	2.01e-29	59.4166
NDUFAB1	-0.187183	0.0221241	-13.4532	7.29e-31	2.01e-29	59.4161
GPSM3	0.266373	-0.00711621	13.4517	7.38e-31	2.03e-29	59.4049
YWHAB	-0.225588	0.0847116	-13.4514	7.39e-31	2.03e-29	59.4026
UQCRQ	-0.102382	0.0152541	-13.45	7.47e-31	2.05e-29	59.3922
VAT1	0.183249	-0.00495022	13.449	7.53e-31	2.06e-29	59.3845
C15orf37	-0.164557	-0.0147171	-13.4483	7.57e-31	2.07e-29	59.3793
NDUFS6	-0.102314	-0.0137253	-13.443	7.88e-31	2.15e-29	59.3393
TBC1D14	0.0891731	0.00266095	13.4419	7.95e-31	2.16e-29	59.3311
GABRA4	-0.221441	-0.0188836	-13.4392	8.11e-31	2.2e-29	59.3111
FGFRL1	0.284307	0.0224698	13.4391	8.12e-31	2.2e-29	59.3103
R3HDM1	-0.203626	-0.011356	-13.4372	8.23e-31	2.23e-29	59.2961
TM6SF1	-0.232455	-0.044759	-13.4318	8.58e-31	2.32e-29	59.255
FXYD5	0.241916	-0.0128444	13.4311	8.62e-31	2.33e-29	59.2503
KCTD1	-0.208448	-0.0471073	-13.426	8.96e-31	2.42e-29	59.2118
RP11-529I10.4	-0.142889	-0.016258	-13.4245	9.06e-31	2.44e-29	59.2006
SERPINA3	0.767006	-0.489816	13.4245	9.07e-31	2.44e-29	59.2002
C1QB	0.339002	-0.0677713	13.4244	9.07e-31	2.44e-29	59.1998
SCGB1A1	0.140848	-0.00929506	13.4219	9.25e-31	2.48e-29	59.1809
PRMT6	-0.206872	-0.0174441	-13.4205	9.34e-31	2.5e-29	59.1704
NLE1	-0.168639	-0.0296985	-13.416	9.67e-31	2.58e-29	59.1367
RGL2	0.145759	-0.0130347	13.4154	9.71e-31	2.59e-29	59.1319
KCNK3	-0.200368	-0.0119616	-13.4068	1.04e-30	2.76e-29	59.0672
GYPC	0.273262	-0.00583232	13.4054	1.05e-30	2.79e-29	59.0564
FBXL7	0.202057	-0.0248798	13.4039	1.06e-30	2.82e-29	59.0454
ATXN10	-0.132675	0.00150828	-13.403	1.07e-30	2.83e-29	59.0382
C20orf127	0.405177	-0.0401899	13.4027	1.07e-30	2.83e-29	59.0362
C1orf115	-0.171883	-0.00315174	-13.3918	1.16e-30	3.07e-29	58.9542
ATP6V1E1	-0.155373	0.039923	-13.3854	1.22e-30	3.22e-29	58.9064
CCDC93	0.0805692	0.00401442	13.3825	1.25e-30	3.29e-29	58.8844
DDAH2	0.184489	0.000149909	13.382	1.25e-30	3.3e-29	58.8802
CASP1	0.26161	-0.0323912	13.3781	1.29e-30	3.39e-29	58.8508
OSBPL10	-0.165347	-0.0317731	-13.3776	1.29e-30	3.4e-29	58.8476
POLA	0.111714	-0.00220297	13.3756	1.31e-30	3.44e-29	58.8324
ECHDC3	0.228598	-0.0373668	13.3595	1.48e-30	3.88e-29	58.7114
PIN1L	-0.165515	-0.00696448	-13.3592	1.49e-30	3.89e-29	58.7087
NDUFA7	-0.124883	0.00783128	-13.3575	1.51e-30	3.93e-29	58.6958
TMEM16B	0.199697	0.00640869	13.3528	1.56e-30	4.07e-29	58.6607
CD81	0.155539	0.0419711	13.3526	1.56e-30	4.07e-29	58.6594
LDB2	-0.303797	-0.078151	-13.3501	1.59e-30	4.14e-29	58.6401
ATP8A2	-0.282817	-0.0650095	-13.3477	1.62e-30	4.21e-29	58.6223
ASPHD1	-0.160441	0.0193286	-13.3456	1.65e-30	4.27e-29	58.6064
UBE2N	-0.1405	-0.0412517	-13.3415	1.7e-30	4.4e-29	58.5759
POLR3K	-0.202254	-0.0633541	-13.3402	1.72e-30	4.44e-29	58.5659
REEP1	-0.196829	-0.0180594	-13.3391	1.73e-30	4.47e-29	58.5574
COX4I1	-0.129487	0.0375886	-13.3365	1.77e-30	4.55e-29	58.5382
SLC22A5	0.13331	-0.0152763	13.336	1.77e-30	4.56e-29	58.5341
TAP1	0.233015	-0.0425304	13.3332	1.81e-30	4.65e-29	58.513
ACADVL	0.143512	-0.0477184	13.33	1.86e-30	4.76e-29	58.4891
FAM40B	-0.189211	0.0253568	-13.3292	1.87e-30	4.78e-29	58.4835
OTOS	0.214127	-0.0359771	13.3278	1.89e-30	4.82e-29	58.4731
PEX11B	-0.123597	-0.026531	-13.3273	1.9e-30	4.84e-29	58.4689
CDKN3	-0.23818	-0.0414036	-13.3253	1.92e-30	4.9e-29	58.4543
DMXL2	-0.328678	-0.103278	-13.3245	1.94e-30	4.92e-29	58.4481
C6orf57	-0.178845	0.10469	-13.323	1.96e-30	4.97e-29	58.4367
CPT1B	0.212749	-0.0412571	13.3193	2.01e-30	5.11e-29	58.4088
GRASP	-0.196508	0.0263478	-13.3177	2.04e-30	5.16e-29	58.3967
MTM1	0.155694	-0.00414269	13.3135	2.1e-30	5.32e-29	58.3654
DLEU7	-0.257845	-0.0501347	-13.3114	2.14e-30	5.4e-29	58.3495
ARHGAP20	-0.304407	-0.0886638	-13.3102	2.16e-30	5.44e-29	58.3402
HMG20B	0.135478	-0.00118038	13.3087	2.18e-30	5.5e-29	58.3288
SOX9	0.236621	0.0105426	13.3059	2.23e-30	5.61e-29	58.308
TRPC3	-0.236735	-0.0468243	-13.2974	2.38e-30	5.97e-29	58.2443
SASH1	0.211999	-0.0361316	13.2972	2.38e-30	5.97e-29	58.2423
ATCAY	-0.288317	-0.0205163	-13.2938	2.44e-30	6.12e-29	58.217
GPR158	-0.361594	-0.112865	-13.2925	2.47e-30	6.17e-29	58.207
C1orf79	0.129899	-0.00198463	13.2888	2.54e-30	6.34e-29	58.1792
TIMM8A	-0.193837	-0.00699646	-13.2847	2.62e-30	6.52e-29	58.149
BEXL1	-0.150576	0.0198393	-13.2801	2.71e-30	6.75e-29	58.1144
CPNE4	-0.230697	-0.00116023	-13.2765	2.78e-30	6.92e-29	58.0872
PMS2L3	-0.148703	0.00735794	-13.2745	2.83e-30	7.01e-29	58.0724
GABRA5	-0.287153	-0.0537963	-13.2745	2.83e-30	7.01e-29	58.0721
FGF12	-0.393743	-0.0932969	-13.2738	2.84e-30	7.04e-29	58.0665
TOB1	0.111182	0.00860688	13.2685	2.96e-30	7.32e-29	58.0269
ARHGAP30	0.221626	-0.0523206	13.2671	2.99e-30	7.38e-29	58.0162
ICAM2	0.23068	-0.0388862	13.2649	3.04e-30	7.5e-29	57.9996
FAM38A	0.186873	-0.01798	13.2615	3.12e-30	7.68e-29	57.9745
DDIT4L	0.356367	-0.0998578	13.2612	3.13e-30	7.69e-29	57.9724
ARL9	-0.199055	-0.0300901	-13.2605	3.14e-30	7.72e-29	57.9666
HINT1	-0.154211	0.0258156	-13.2591	3.18e-30	7.79e-29	57.9565
C8orf79	-0.170547	-0.0448975	-13.2539	3.31e-30	8.09e-29	57.9169
ATP5B	-0.18196	0.0173679	-13.2537	3.31e-30	8.09e-29	57.916
CGB2	0.11606	-0.0308253	13.253	3.33e-30	8.12e-29	57.9103
EXOSC5	-0.130837	-0.00789704	-13.2509	3.38e-30	8.23e-29	57.8948
CCDC46	0.125551	-0.00931905	13.2508	3.38e-30	8.23e-29	57.8943
CCNA1	-0.194138	-0.0224869	-13.2502	3.4e-30	8.26e-29	57.8896
PTPN13	0.181242	-0.0184204	13.2432	3.58e-30	8.69e-29	57.8369
DDHD2	-0.137392	-0.0318396	-13.2432	3.58e-30	8.69e-29	57.8366
AP1G2	0.193238	-0.00509436	13.241	3.64e-30	8.82e-29	57.8205
AIG1	-0.108559	-0.00832679	-13.2391	3.7e-30	8.94e-29	57.806
FCGR2A	0.407199	-0.103067	13.2366	3.77e-30	9.1e-29	57.7871
GTF2IRD1	0.122612	-0.0376439	13.2356	3.8e-30	9.15e-29	57.7796
RARRES3	0.29734	-0.0874861	13.2353	3.81e-30	9.16e-29	57.7772
SLFN11	0.201359	-0.0365448	13.2323	3.89e-30	9.36e-29	57.7549
NUMA1	0.135208	0.0389591	13.232	3.9e-30	9.36e-29	57.7528
METAP1	-0.110444	0.00813111	-13.23	3.96e-30	9.5e-29	57.7374
C1orf74	-0.181417	-0.0133423	-13.2289	3.99e-30	9.56e-29	57.7293
NSF	-0.220939	0.0567487	-13.2233	4.17e-30	9.96e-29	57.6876
CRI1	-0.180248	-0.000321029	-13.2222	4.2e-30	1e-28	57.679
EEF1D	0.160611	0.0385628	13.2184	4.32e-30	1.03e-28	57.6505
PCMT1	-0.250788	-0.0524511	-13.2169	4.37e-30	1.04e-28	57.6394
KIAA1166	-0.118722	0.00110463	-13.2166	4.38e-30	1.04e-28	57.6368
TECTA	-0.16681	-0.014159	-13.213	4.51e-30	1.07e-28	57.6099
EAF1	-0.125551	-0.0258839	-13.2101	4.6e-30	1.09e-28	57.5884
PGAM1	-0.200621	0.14827	-13.2093	4.63e-30	1.1e-28	57.5821
MCHR1	-0.14963	-0.0134927	-13.2084	4.66e-30	1.1e-28	57.5754
MCTS1	-0.167024	-0.0122153	-13.2073	4.71e-30	1.11e-28	57.5668
SIRT5	-0.142314	-0.00110463	-13.2063	4.74e-30	1.12e-28	57.5593
SPRY4	-0.250946	0.0301215	-13.2043	4.81e-30	1.13e-28	57.5447
CEP68	-0.187639	-0.0627133	-13.1979	5.05e-30	1.19e-28	57.4968
NME1	-0.176679	-0.00482383	-13.1964	5.11e-30	1.2e-28	57.4853
ZC3H12C	0.15724	-0.021334	13.196	5.12e-30	1.2e-28	57.4824
DYNC1I1	-0.326423	-0.0672674	-13.1929	5.25e-30	1.23e-28	57.4589
YWHAQ	-0.121027	0.0281124	-13.1906	5.34e-30	1.25e-28	57.4413
CNIH3	-0.213431	-0.00767816	-13.1891	5.4e-30	1.26e-28	57.4303
OCIAD1	-0.119017	0.0804621	-13.1872	5.48e-30	1.28e-28	57.4158
TXNDC9	-0.130051	-0.0327069	-13.1861	5.52e-30	1.29e-28	57.4081
FCGBP	0.536616	-0.222607	13.1849	5.57e-30	1.3e-28	57.3987
WWC3	0.15655	-0.00577352	13.1826	5.67e-30	1.32e-28	57.3813
C10orf70	-0.180535	-0.00312008	-13.1773	5.9e-30	1.37e-28	57.3417
ARMC3	0.198457	-0.0216879	13.1744	6.04e-30	1.4e-28	57.3197
KCNV1	-0.321668	-0.0867893	-13.1734	6.08e-30	1.41e-28	57.3126
YWHAZ	-0.172413	0.0290519	-13.1649	6.49e-30	1.5e-28	57.2484
PPP1R14B	0.180495	0.0181338	13.1528	7.11e-30	1.64e-28	57.158
CHMP4B	-0.137867	0.0181815	-13.1499	7.26e-30	1.67e-28	57.1364
KIAA1715	-0.160342	-0.0389061	-13.149	7.31e-30	1.68e-28	57.1293
SV2B	-0.37949	-0.119854	-13.1456	7.51e-30	1.73e-28	57.1037
ITGB4	0.235891	-0.0158989	13.1445	7.57e-30	1.74e-28	57.0952
FAM89A	0.265057	-0.0131219	13.1438	7.61e-30	1.74e-28	57.0903
ARHGEF7	-0.204247	-0.0105264	-13.1407	7.79e-30	1.78e-28	57.0668
FGFR1	0.141581	0.0271562	13.1337	8.21e-30	1.88e-28	57.0144
ARF5	-0.122898	0.0261675	-13.1322	8.31e-30	1.9e-28	57.0033
CIC	0.18417	0.0170851	13.1276	8.6e-30	1.96e-28	56.9687
SLC43A1	0.155326	-0.0132734	13.1263	8.69e-30	1.98e-28	56.9586
SEMA3F	0.182559	-0.0134745	13.1241	8.83e-30	2.01e-28	56.9422
PILRA	0.111164	0.0114595	13.1239	8.85e-30	2.01e-28	56.9406
NGEF	-0.191645	-0.0144273	-13.1231	8.9e-30	2.02e-28	56.9348
PAK3	-0.338969	-0.101903	-13.1227	8.92e-30	2.02e-28	56.9319
DCTN2	-0.153476	-0.0381463	-13.1191	9.17e-30	2.08e-28	56.905
HAS1	-0.215869	0.027297	-13.1183	9.23e-30	2.09e-28	56.8989
PLEKHB2	-0.197935	-0.0266946	-13.1168	9.33e-30	2.11e-28	56.8874
FSTL1	0.255616	-0.03983	13.1133	9.59e-30	2.16e-28	56.8611
EPHA2	0.298837	-0.0266155	13.1077	1e-29	2.25e-28	56.819
MRPS18A	-0.0936977	-0.00203162	-13.1068	1.01e-29	2.26e-28	56.8127
KLHL14	-0.301464	-0.0775328	-13.106	1.01e-29	2.27e-28	56.8067
UCHL5	-0.169073	-0.0190428	-13.1029	1.04e-29	2.33e-28	56.7833
TTC3	-0.139922	-0.0147635	-13.0902	1.14e-29	2.56e-28	56.6881
ST8SIA5	-0.16214	0.0541004	-13.0887	1.15e-29	2.58e-28	56.6766
SLC4A1AP	-0.112168	0.0131034	-13.0816	1.22e-29	2.72e-28	56.6236
ATP9A	-0.116731	-0.0106786	-13.0761	1.27e-29	2.83e-28	56.5823
WHSC2	0.121147	0.00892721	13.0746	1.28e-29	2.86e-28	56.571
ZNF175	0.0862196	-0.00487483	13.0745	1.28e-29	2.86e-28	56.5704
GPRASP2	-0.184779	-0.0231533	-13.0704	1.33e-29	2.95e-28	56.5395
AKAP8L	0.155042	-0.0500269	13.0697	1.33e-29	2.96e-28	56.5341
PPP1R14BP1	0.201258	-0.00800987	13.0677	1.35e-29	3e-28	56.519
ATP5G3	-0.164151	0.0155476	-13.0662	1.37e-29	3.03e-28	56.5084
LOR	-0.186762	-0.00314103	-13.0654	1.38e-29	3.04e-28	56.5019
TUSC3	-0.226858	-0.0409812	-13.0648	1.38e-29	3.05e-28	56.4977
PLTP	0.245478	0.0487494	13.0647	1.38e-29	3.05e-28	56.4968
C10orf104	0.132126	-0.0275919	13.0643	1.39e-29	3.06e-28	56.4938
DLEC1	0.283787	-0.0318834	13.0636	1.4e-29	3.07e-28	56.4884
GLI2	0.213058	-0.0197096	13.0635	1.4e-29	3.07e-28	56.4876
PRKAR1A	-0.18485	-0.0612714	-13.0634	1.4e-29	3.07e-28	56.4868
GPR56	0.221282	-0.0259896	13.061	1.42e-29	3.12e-28	56.469
S100A9	0.706751	-0.324683	13.059	1.44e-29	3.16e-28	56.4543
JAKMIP1	-0.179025	-0.00402016	-13.0576	1.46e-29	3.19e-28	56.4438
HGF	0.333266	-0.0941112	13.0526	1.52e-29	3.31e-28	56.4058
SEC14L1	0.138681	-0.0242594	13.0525	1.52e-29	3.31e-28	56.4055
GNB5	-0.247412	-0.0463684	-13.0505	1.54e-29	3.36e-28	56.3904
C1S	0.325374	-0.0881932	13.0484	1.56e-29	3.4e-28	56.3749
ME3	-0.190819	-0.0139182	-13.0452	1.6e-29	3.48e-28	56.3505
EVA1	0.176675	-0.0152994	13.0423	1.64e-29	3.56e-28	56.329
TRUB2	-0.124383	-0.0359568	-13.0416	1.65e-29	3.57e-28	56.3233
PCDH19	-0.268133	-0.0315614	-13.0382	1.69e-29	3.66e-28	56.2978
RSAD1	0.129225	-0.0183609	13.0346	1.74e-29	3.76e-28	56.2711
ABL1	0.14095	0.0106196	13.0342	1.74e-29	3.76e-28	56.268
KLHL6	0.25335	-0.0302621	13.0242	1.88e-29	4.05e-28	56.1931
TBRG1	-0.216337	0.00558582	-13.0215	1.92e-29	4.13e-28	56.1727
RNASET2	0.208721	-0.0276861	13.0194	1.95e-29	4.19e-28	56.157
MRPL28	-0.11611	-0.0299718	-13.0174	1.98e-29	4.25e-28	56.1418
MRPS35	-0.103922	-0.0170171	-13.0129	2.05e-29	4.39e-28	56.1084
RAB3C	-0.251575	-0.0536184	-13.0085	2.12e-29	4.53e-28	56.0757
CSRP1	0.224816	-0.010479	13.0085	2.12e-29	4.53e-28	56.0753
BRE	-0.129709	0.00208707	-13.0055	2.16e-29	4.63e-28	56.0529
RPH3A	-0.264118	0.0268486	-13.0052	2.17e-29	4.63e-28	56.0505
GSTA4	-0.131995	0.0154145	-13.0009	2.24e-29	4.78e-28	56.0186
C1orf144	0.144351	-0.00498595	13.0009	2.24e-29	4.78e-28	56.0183
ITGB5	0.173176	-0.0360482	12.9974	2.3e-29	4.9e-28	55.9919
C19orf30	-0.340026	-0.0816019	-12.9938	2.37e-29	5.03e-28	55.9651
C13orf18	-0.208241	0.0216964	-12.9936	2.37e-29	5.03e-28	55.9636
CACNA1D	-0.151346	-0.0118671	-12.9934	2.37e-29	5.03e-28	55.9624
HIST1H4H	0.127949	-0.0114061	12.9898	2.44e-29	5.16e-28	55.9355
PRKX	0.195514	-0.0491774	12.9891	2.45e-29	5.18e-28	55.9299
SEZ6L	-0.191219	-0.00641296	-12.9882	2.47e-29	5.21e-28	55.9233
SLC25A30	0.127719	-0.0264711	12.9854	2.52e-29	5.32e-28	55.9025
MXI1	0.190393	0.0109002	12.9841	2.54e-29	5.36e-28	55.8929
C14orf44	-0.223832	-0.0783484	-12.9832	2.56e-29	5.39e-28	55.8859
HTR7	-0.134674	-0.00916215	-12.9815	2.59e-29	5.45e-28	55.8734
KCNJ3	-0.310204	-0.0633375	-12.977	2.69e-29	5.64e-28	55.8392
S100A10	0.338638	-0.0484153	12.9749	2.73e-29	5.72e-28	55.8239
RPP40	-0.128415	-0.0366016	-12.9724	2.78e-29	5.82e-28	55.8046
KIAA1467	-0.268002	-0.0767999	-12.9721	2.79e-29	5.83e-28	55.803
TM9SF1	0.102135	0.0102106	12.9707	2.82e-29	5.88e-28	55.7923
POGZ	0.0849295	-0.0132596	12.9693	2.85e-29	5.94e-28	55.7815
AP3S1	-0.09323	0.0106772	-12.962	3.01e-29	6.27e-28	55.7271
tcag7.981	-0.156286	0.0153567	-12.9598	3.06e-29	6.36e-28	55.7108
PSMC3	-0.130312	-0.0200064	-12.9573	3.12e-29	6.48e-28	55.6918
TMEM85	-0.16041	-0.051316	-12.9532	3.21e-29	6.67e-28	55.6611
STAT5B	0.0884268	0.00626303	12.9532	3.21e-29	6.67e-28	55.6609
KIFAP3	-0.293151	-0.0952225	-12.9458	3.4e-29	7.04e-28	55.6058
B4GALT1	0.247432	-0.012981	12.9423	3.49e-29	7.22e-28	55.5796
LEPRE1	0.107811	0.00778411	12.9405	3.54e-29	7.31e-28	55.5662
GPR4	0.357351	-0.0916064	12.9403	3.54e-29	7.32e-28	55.5642
MYO5B	-0.185006	0.0129219	-12.9393	3.57e-29	7.36e-28	55.5567
BTBD10	-0.163005	-0.0360467	-12.9393	3.57e-29	7.36e-28	55.5566
PTPRN2	-0.200722	0.00139966	-12.9373	3.62e-29	7.46e-28	55.5417
CCDC88	0.18821	-0.0279415	12.9355	3.67e-29	7.55e-28	55.5287
XX-FW81657B9.4	-0.106183	0.0252252	-12.9342	3.71e-29	7.61e-28	55.5184
SYT13	-0.219109	-0.0370816	-12.934	3.71e-29	7.61e-28	55.5176
FKBP3	-0.116314	-0.0244775	-12.9329	3.75e-29	7.67e-28	55.5088
SYTL2	-0.148233	-0.0140157	-12.9325	3.76e-29	7.68e-28	55.5062
PLAGL2	0.14623	-0.000742496	12.9317	3.78e-29	7.72e-28	55.5002
OCA2	-0.23903	-0.0333881	-12.9306	3.81e-29	7.78e-28	55.4922
NDUFA6	-0.106964	0.000451818	-12.9272	3.91e-29	7.97e-28	55.4663
ADH1B	0.381666	-0.0969706	12.9198	4.14e-29	8.42e-28	55.4106
UQCRFS1	-0.160445	-0.030583	-12.916	4.26e-29	8.65e-28	55.3823
STXBP5L	-0.201729	-0.0342152	-12.9159	4.26e-29	8.65e-28	55.3816
CYBA	0.238277	-0.0657567	12.9154	4.28e-29	8.67e-28	55.3778
TSPAN7	-0.186232	0.0192788	-12.9126	4.37e-29	8.85e-28	55.3571
RP13-102H20.1	-0.22097	0.00295055	-12.9121	4.38e-29	8.87e-28	55.3529
BDH2	0.204422	-0.0384317	12.9119	4.39e-29	8.88e-28	55.3515
UNC84B	0.25092	-0.0321944	12.9084	4.51e-29	9.1e-28	55.3257
LSS	0.20389	-0.0213004	12.908	4.52e-29	9.12e-28	55.3227
PSCD2L	-0.108456	-0.00244934	-12.9065	4.57e-29	9.21e-28	55.3113
LILRA2	0.299856	-0.0904902	12.9055	4.61e-29	9.27e-28	55.3042
FANCF	-0.0819312	-0.00811906	-12.9053	4.61e-29	9.27e-28	55.3026
USMG5	-0.139736	0.0403364	-12.9005	4.79e-29	9.61e-28	55.2661
C10orf22	-0.149475	-0.0362265	-12.8993	4.83e-29	9.68e-28	55.2571
PLOD1	0.157692	-0.0209469	12.8982	4.87e-29	9.75e-28	55.2495
IMMT	-0.148776	-0.00499169	-12.8923	5.09e-29	1.02e-27	55.2051
INPP5D	0.215131	-0.0343379	12.8887	5.23e-29	1.05e-27	55.178
SCRN3	-0.162704	0.00340217	-12.8852	5.37e-29	1.07e-27	55.1518
ZDHHC23	-0.173548	-0.0210864	-12.8813	5.53e-29	1.1e-27	55.1228
PAFAH1B1	-0.186904	-0.0384289	-12.8813	5.53e-29	1.1e-27	55.1226
C6orf176	-0.323277	-0.0444538	-12.8783	5.66e-29	1.12e-27	55.1005
LAT2	0.333695	-0.138906	12.8774	5.7e-29	1.13e-27	55.0935
SLC39A3	-0.0977245	-0.00821493	-12.8771	5.71e-29	1.13e-27	55.0915
VAMP5	0.114677	0.015107	12.8742	5.83e-29	1.16e-27	55.0699
TNFRSF10D	0.201982	-0.0525744	12.8701	6.02e-29	1.19e-27	55.0387
GALR1	-0.193431	-0.00918165	-12.8691	6.06e-29	1.2e-27	55.0315
TUBB2A	-0.285582	0.0711573	-12.8671	6.16e-29	1.22e-27	55.0165
SLC15A3	0.178843	-0.0064635	12.8668	6.17e-29	1.22e-27	55.0143
ARL4C	-0.28249	-0.10472	-12.8659	6.21e-29	1.22e-27	55.0077
MAP3K5	0.109683	0.00314823	12.8581	6.59e-29	1.3e-27	54.9495
CFHR1P	0.351781	-0.0641202	12.857	6.64e-29	1.31e-27	54.9411
MAPK9	-0.193405	-0.0313532	-12.8557	6.71e-29	1.32e-27	54.9308
CLEC5A	0.266352	0.0214718	12.8555	6.72e-29	1.32e-27	54.9293
FANCC	0.209391	-0.0452886	12.8514	6.93e-29	1.36e-27	54.8993
ILK	0.0945616	-0.0175246	12.847	7.16e-29	1.4e-27	54.8664
PCDH8	-0.390018	-0.0588205	-12.8456	7.24e-29	1.42e-27	54.8556
UGP2	-0.152154	-0.0217885	-12.8443	7.31e-29	1.43e-27	54.846
EPHA10	-0.185932	0.0250879	-12.8432	7.37e-29	1.44e-27	54.8373
UQCRH	-0.149979	-0.0167402	-12.8391	7.61e-29	1.48e-27	54.8067
ARAF	0.134515	0.0105199	12.8383	7.65e-29	1.49e-27	54.8012
PLOD2	0.234944	-0.0226979	12.8367	7.74e-29	1.51e-27	54.7892
TIMP1	0.423619	-0.18609	12.8281	8.26e-29	1.61e-27	54.7246
ACSL5	0.278012	-0.0856476	12.8267	8.35e-29	1.62e-27	54.7141
DIRAS2	-0.383192	-0.131428	-12.8266	8.36e-29	1.62e-27	54.7133
LRRC7	-0.193015	-0.0333906	-12.8264	8.37e-29	1.62e-27	54.7123
MGST3	-0.117388	0.0256143	-12.8193	8.83e-29	1.71e-27	54.6588
RTP1	-0.287577	-0.0408992	-12.8157	9.07e-29	1.75e-27	54.6323
C10orf54	0.244292	-0.0942445	12.8153	9.1e-29	1.76e-27	54.6287
VPS53	-0.141018	-0.0143412	-12.8069	9.69e-29	1.87e-27	54.5665
SC5DL	-0.196636	-0.0738959	-12.8065	9.72e-29	1.87e-27	54.5632
DSTN	-0.188616	-0.0202806	-12.7999	1.02e-28	1.96e-27	54.514
IFI30	0.420842	-0.165546	12.7987	1.03e-28	1.98e-27	54.5047
SLC35F4	-0.119129	0.0403292	-12.7953	1.06e-28	2.03e-27	54.4798
TMEM17	-0.205729	-0.000219948	-12.7937	1.07e-28	2.05e-27	54.4676
CCDC69	0.129218	0.00232186	12.7925	1.08e-28	2.07e-27	54.4585
NGFRAP1	-0.18315	0.0833747	-12.7919	1.09e-28	2.08e-27	54.4542
CAPG	0.222894	-0.0441892	12.7909	1.09e-28	2.09e-27	54.4466
GRIK2	-0.390145	-0.111696	-12.7885	1.11e-28	2.12e-27	54.4288
S100A11	0.377242	-0.0547188	12.7872	1.12e-28	2.14e-27	54.4186
FLRT1	-0.235103	-0.0155789	-12.7806	1.18e-28	2.25e-27	54.3698
PPP2CA	-0.146652	-0.0211721	-12.7796	1.19e-28	2.26e-27	54.3625
TOMM70A	-0.193142	-0.0698622	-12.7781	1.2e-28	2.29e-27	54.3512
C7orf24	-0.135903	-0.027166	-12.7772	1.21e-28	2.3e-27	54.3438
D4ST1	0.137916	0.0123291	12.7729	1.25e-28	2.37e-27	54.3122
RFK	-0.170417	-0.0161861	-12.7709	1.27e-28	2.41e-27	54.2972
TAC3	-0.303586	-0.0501986	-12.7657	1.32e-28	2.5e-27	54.2585
NFATC3	0.1443	-0.0139711	12.7657	1.32e-28	2.5e-27	54.2584
RFX1	0.124307	0.00509204	12.765	1.33e-28	2.51e-27	54.2528
PPAP2A	0.123928	0.000112511	12.764	1.34e-28	2.52e-27	54.2457
C8orf46	-0.116739	0.0234351	-12.7639	1.34e-28	2.52e-27	54.2447
ZNHIT3	-0.107908	0.0119635	-12.7639	1.34e-28	2.52e-27	54.2446
CD163	0.437754	-0.147309	12.7624	1.36e-28	2.55e-27	54.2339
UQCR	-0.0975337	0.0316859	-12.7609	1.37e-28	2.57e-27	54.2222
CHAF1B	-0.204254	-0.0161074	-12.7586	1.39e-28	2.62e-27	54.2054
ATP1B1	-0.228268	0.00809613	-12.7542	1.44e-28	2.7e-27	54.1724
C16orf53	0.125455	0.00553995	12.7527	1.46e-28	2.73e-27	54.1608
TNRC8	-0.118458	-0.0163127	-12.7526	1.46e-28	2.73e-27	54.1605
CDA	0.275195	-0.036283	12.7503	1.49e-28	2.77e-27	54.143
DNM1L	-0.178951	-0.0480715	-12.7493	1.5e-28	2.79e-27	54.1357
KCNC2	-0.229839	-0.0306811	-12.749	1.5e-28	2.79e-27	54.1335
NDUFB6	-0.1355	-0.00779977	-12.7435	1.56e-28	2.91e-27	54.092
CCDC56	-0.0892506	-0.00287472	-12.7362	1.65e-28	3.07e-27	54.0375
DVL2	0.118254	0.00511453	12.7331	1.69e-28	3.14e-27	54.015
TNRC9	-0.202575	-0.0313544	-12.7331	1.69e-28	3.14e-27	54.0146
DNAJC1	0.130168	-0.0119769	12.7311	1.72e-28	3.18e-27	54
SLC30A9	-0.165641	0.00732489	-12.728	1.76e-28	3.25e-27	53.9768
AQP11	-0.201316	-0.0155088	-12.7232	1.82e-28	3.37e-27	53.9408
SLC1A5	0.227105	-0.0353082	12.723	1.82e-28	3.37e-27	53.9393
LSM4	-0.0803737	0.0188604	-12.7212	1.85e-28	3.41e-27	53.9257
B3GALT6	-0.120122	-0.0215038	-12.7197	1.87e-28	3.45e-27	53.9148
HMHA1	0.225726	-0.0210888	12.7147	1.94e-28	3.58e-27	53.8771
RTN1	-0.334436	0.00685012	-12.7092	2.02e-28	3.72e-27	53.8365
OR2T2	0.149254	0.0651259	12.7032	2.12e-28	3.89e-27	53.7911
LAPTM5	0.293933	-0.103065	12.6985	2.19e-28	4.03e-27	53.7562
SORCS1	-0.132532	0.0162141	-12.6947	2.26e-28	4.14e-27	53.7281
VIM	0.367522	0.0123922	12.693	2.29e-28	4.19e-27	53.7154
CCDC91	-0.198306	-0.0459774	-12.6924	2.3e-28	4.2e-27	53.711
NEK10	-0.147883	-0.0244059	-12.6907	2.33e-28	4.25e-27	53.6977
PCP4	-0.320425	-0.0616887	-12.6872	2.39e-28	4.36e-27	53.6719
PLCB1	-0.195037	-0.0102377	-12.6863	2.4e-28	4.39e-27	53.6654
PPFIA2	-0.192506	-0.0201717	-12.6756	2.61e-28	4.75e-27	53.5854
ATP6V0E	0.167438	-0.0251854	12.6742	2.63e-28	4.8e-27	53.5747
ADC	-0.132235	-0.0311436	-12.6741	2.64e-28	4.8e-27	53.5738
STX12	-0.097674	-0.00285475	-12.673	2.66e-28	4.83e-27	53.5657
IARS	-0.154659	-0.0408689	-12.6728	2.66e-28	4.83e-27	53.5642
SLC8A2	-0.148062	0.0640229	-12.6699	2.72e-28	4.93e-27	53.543
PITPNM2	-0.0775985	-0.00907768	-12.6694	2.73e-28	4.94e-27	53.5394
STYK1	-0.339623	-0.0854964	-12.6674	2.77e-28	5.02e-27	53.5239
GABRA1	-0.321132	-0.0616714	-12.6669	2.78e-28	5.03e-27	53.5202
SLC3A2	0.108863	0.0423731	12.6647	2.83e-28	5.1e-27	53.5039
HBP1	0.160919	-0.0269358	12.6646	2.83e-28	5.1e-27	53.5035
ZNF410	0.0748937	-0.025707	12.6619	2.89e-28	5.21e-27	53.4829
MKLN1	0.151558	-0.00934239	12.6616	2.9e-28	5.21e-27	53.4807
FNDC4	-0.164237	0.00233182	-12.6589	2.96e-28	5.31e-27	53.4606
CFLAR	0.164871	-0.0432555	12.6586	2.96e-28	5.32e-27	53.4584
LEMD2	0.104618	-0.0435246	12.6582	2.97e-28	5.33e-27	53.4556
KRTAP5-1	0.109057	0.0172271	12.6511	3.13e-28	5.62e-27	53.4024
LRIG1	0.255121	-0.0368914	12.651	3.14e-28	5.62e-27	53.4016
TTC7A	0.1243	-0.0260055	12.65	3.16e-28	5.65e-27	53.394
UBTD1	0.12593	0.00825433	12.6479	3.21e-28	5.74e-27	53.3787
PDF	-0.133278	-0.0412454	-12.646	3.26e-28	5.81e-27	53.3648
FBXL2	-0.181075	-0.00598592	-12.6439	3.31e-28	5.9e-27	53.3488
RBP4	-0.264324	-0.0167563	-12.6423	3.35e-28	5.97e-27	53.3366
ITGA5	0.325397	-0.041751	12.6409	3.38e-28	6.02e-27	53.3268
RNF135	0.132564	-0.00204292	12.6368	3.49e-28	6.2e-27	53.2961
VAMP8	0.235422	-0.0412683	12.6358	3.52e-28	6.24e-27	53.2883
CDC42EP4	0.176039	-0.031016	12.6339	3.57e-28	6.33e-27	53.2741
HDGF	0.113183	0.012887	12.6318	3.62e-28	6.42e-27	53.2586
SLC25A14	-0.115769	0.00970854	-12.6308	3.65e-28	6.46e-27	53.2509
CNKSR2	-0.27815	-0.0938614	-12.6291	3.7e-28	6.54e-27	53.2382
TCIRG1	0.198171	-0.0224538	12.6257	3.79e-28	6.7e-27	53.2131
EIF2B3	-0.079802	-0.0143133	-12.6235	3.86e-28	6.81e-27	53.1969
FAM26A	-0.0891996	-0.00787419	-12.6234	3.86e-28	6.81e-27	53.1957
ATP6V1B2	-0.331755	-0.103758	-12.6195	3.97e-28	7e-27	53.1667
C1orf163	-0.107472	-0.0230155	-12.615	4.11e-28	7.23e-27	53.1334
ABI2	-0.130246	-0.00238019	-12.6054	4.42e-28	7.77e-27	53.0618
SYT1	-0.674219	-0.266284	-12.6031	4.5e-28	7.9e-27	53.0443
FAM49B	-0.17917	-0.0344063	-12.6028	4.51e-28	7.91e-27	53.0419
GAPDHS	-0.121006	0.0725976	-12.6026	4.51e-28	7.91e-27	53.0411
HCN1	-0.273673	-0.051337	-12.6023	4.52e-28	7.92e-27	53.0384
STEAP3	0.21607	-0.0532112	12.6012	4.56e-28	7.98e-27	53.0305
YTHDF1	0.124512	-0.030798	12.5991	4.63e-28	8.1e-27	53.0148
ST6GALNAC5	-0.261736	-0.0216834	-12.5944	4.8e-28	8.38e-27	52.9796
WIPI1	0.128612	-0.0125785	12.5911	4.92e-28	8.58e-27	52.9548
IL27	0.150639	0.0876221	12.5827	5.24e-28	9.13e-27	52.8924
MYO1F	0.21561	-0.0398643	12.5827	5.24e-28	9.13e-27	52.8921
ANXA5	0.206705	-0.03383	12.582	5.27e-28	9.16e-27	52.8875
CLCN7	0.12399	0.000190997	12.5771	5.47e-28	9.5e-27	52.8503
C3AR1	0.33374	-0.0824867	12.5761	5.51e-28	9.55e-27	52.8436
UBE2V2	-0.296541	-0.0532164	-12.5755	5.53e-28	9.59e-27	52.8384
KIAA1949	0.235275	-0.0163913	12.5754	5.54e-28	9.59e-27	52.8378
KCNIP1	-0.250351	-0.0315585	-12.5705	5.74e-28	9.94e-27	52.8015
HBQ1	-0.213361	-0.0344919	-12.5689	5.81e-28	1e-26	52.7896
ZNF215	-0.170805	-0.0112305	-12.5688	5.82e-28	1e-26	52.7888
OGFRL1	0.206186	-0.042764	12.5685	5.83e-28	1.01e-26	52.7869
LRDD	0.158499	-0.0382647	12.5648	6e-28	1.03e-26	52.7591
SLC43A3	0.211844	-0.0242111	12.5581	6.3e-28	1.09e-26	52.7094
PDLIM4	0.314622	-0.106941	12.5574	6.34e-28	1.09e-26	52.7042
KMO	-0.233823	-0.00181989	-12.5567	6.37e-28	1.1e-26	52.6986
C6orf55	-0.157357	0.0220501	-12.5564	6.39e-28	1.1e-26	52.6964
ZNFX1	0.0849663	0.0027001	12.5553	6.44e-28	1.1e-26	52.688
MFSD4	-0.256195	-0.0557426	-12.5541	6.5e-28	1.11e-26	52.6796
MYT1L	-0.254971	-0.035569	-12.5516	6.62e-28	1.13e-26	52.661
WDR19	0.111015	-0.00721851	12.5492	6.74e-28	1.15e-26	52.643
ITPA	-0.14028	0.011765	-12.545	6.96e-28	1.19e-26	52.6116
ETV1	-0.18338	0.07511	-12.5412	7.16e-28	1.22e-26	52.5828
MT1A	0.417869	-0.159468	12.5408	7.18e-28	1.22e-26	52.5799
TCEAL8	-0.0751859	0.019022	-12.5404	7.2e-28	1.23e-26	52.577
FYCO1	0.149002	-0.0110016	12.539	7.28e-28	1.24e-26	52.5671
NME5	-0.247475	-0.051983	-12.5379	7.34e-28	1.25e-26	52.5585
LAMB2	0.131359	0.0247826	12.5353	7.48e-28	1.27e-26	52.5393
LARGE	-0.161698	-0.0245631	-12.5332	7.6e-28	1.29e-26	52.5236
ZMAT2	-0.106993	0.00518927	-12.5324	7.65e-28	1.3e-26	52.5179
FER1L3	0.258499	-0.0591377	12.5301	7.78e-28	1.32e-26	52.5001
C6orf151	0.129644	-0.0264563	12.5297	7.8e-28	1.32e-26	52.4976
OPN3	-0.251628	-0.068787	-12.5297	7.81e-28	1.32e-26	52.4974
MRPL1	-0.131431	-0.000155358	-12.5285	7.88e-28	1.33e-26	52.4883
BCCIP	-0.118403	-0.0153703	-12.5263	8.01e-28	1.35e-26	52.4722
HIATL1	0.105764	0.0972517	12.5168	8.6e-28	1.45e-26	52.4017
CREG2	-0.354373	-0.0879857	-12.5129	8.85e-28	1.49e-26	52.3725
SRGAP1	0.175476	-0.0287253	12.5092	9.11e-28	1.53e-26	52.3447
CHCHD7	-0.125323	-0.0400205	-12.5024	9.58e-28	1.61e-26	52.2942
C2orf30	-0.138687	-0.00739065	-12.4974	9.95e-28	1.67e-26	52.2572
CP	0.562797	-0.263018	12.4963	1e-27	1.68e-26	52.2485
MAN2B1	0.104087	-0.0110566	12.4933	1.03e-27	1.72e-26	52.2268
WEE1	0.207441	-0.0140353	12.4904	1.05e-27	1.75e-26	52.2051
HABP4	-0.163062	0.0437093	-12.49	1.05e-27	1.76e-26	52.2016
EPHB4	0.14536	0.00968612	12.4867	1.08e-27	1.8e-26	52.1777
SMG5	0.0975651	-0.0107828	12.4865	1.08e-27	1.8e-26	52.1761
STAM	-0.131454	-0.0299114	-12.4823	1.11e-27	1.86e-26	52.1447
TERF2IP	-0.178231	-0.0478604	-12.4814	1.12e-27	1.87e-26	52.1382
DNA2L	0.205725	-0.0575886	12.477	1.16e-27	1.93e-26	52.1048
FCER1G	0.255706	-0.0302062	12.4761	1.17e-27	1.94e-26	52.0988
RASL12	0.267587	-0.0923744	12.4705	1.22e-27	2.02e-26	52.0565
KIRREL2	-0.160993	0.000941162	-12.4686	1.24e-27	2.05e-26	52.0423
NINJ1	0.153594	-0.0168309	12.4671	1.25e-27	2.07e-26	52.0315
PDZD11	-0.0945453	0.0316765	-12.4658	1.26e-27	2.09e-26	52.022
PREI3	-0.208566	-0.0602947	-12.4647	1.27e-27	2.1e-26	52.0133
C9orf88	0.211075	0.00246117	12.4643	1.28e-27	2.11e-26	52.0105
SCIN	0.502062	-0.233578	12.4634	1.28e-27	2.12e-26	52.004
SLC25A4	-0.164322	-0.00365677	-12.461	1.31e-27	2.16e-26	51.9864
PHF2	0.108274	-0.0172282	12.4593	1.32e-27	2.18e-26	51.9737
OXGR1	-0.23582	-0.0637352	-12.4592	1.32e-27	2.18e-26	51.9728
RERE	0.109619	0.0105827	12.4591	1.33e-27	2.18e-26	51.9719
NXN	0.208407	-0.0170965	12.4589	1.33e-27	2.18e-26	51.9701
RNF150	-0.245143	-0.0250977	-12.4568	1.35e-27	2.22e-26	51.955
GLT1D1	-0.188372	-0.00685954	-12.453	1.39e-27	2.28e-26	51.9265
GNG2	-0.316378	-0.0749742	-12.4527	1.39e-27	2.28e-26	51.9242
FAM84A	-0.32895	-0.0974182	-12.4521	1.4e-27	2.29e-26	51.9201
FIBP	-0.132213	-0.00315955	-12.4519	1.4e-27	2.29e-26	51.9182
CHDH	0.246454	-0.0284636	12.4494	1.43e-27	2.33e-26	51.9
ITPR3	0.219313	-0.0662285	12.4476	1.45e-27	2.36e-26	51.8864
USP52	0.13268	-0.0307197	12.4408	1.52e-27	2.48e-26	51.8359
COPS4	-0.233063	-0.0566685	-12.4306	1.64e-27	2.68e-26	51.7602
SYT11	-0.13165	-0.042025	-12.4304	1.65e-27	2.68e-26	51.7583
HTR2C	-0.247634	-0.0413112	-12.4291	1.66e-27	2.7e-26	51.749
B3GALT3	-0.249742	0.000734027	-12.4283	1.67e-27	2.71e-26	51.7431
LAPTM4A	0.12334	-0.000361355	12.4281	1.67e-27	2.72e-26	51.7415
CCNC	-0.236097	0.0210587	-12.4268	1.69e-27	2.74e-26	51.7318
MMD	-0.199632	-0.0029329	-12.4262	1.7e-27	2.75e-26	51.7271
CRSP9	-0.108645	-0.00833476	-12.4257	1.7e-27	2.76e-26	51.7232
ATP6V0D1	-0.131073	0.00747353	-12.4255	1.71e-27	2.76e-26	51.7223
VPRBP	0.0793997	0.00364321	12.4251	1.71e-27	2.76e-26	51.7194
PFKFB3	0.185398	-0.0224598	12.4249	1.71e-27	2.77e-26	51.7179
ARL6	-0.144838	0.00703756	-12.4236	1.73e-27	2.79e-26	51.7077
S100A8	0.791072	-0.42341	12.4222	1.75e-27	2.82e-26	51.6973
ELL	0.107026	0.0367589	12.4213	1.76e-27	2.84e-26	51.6906
TRIM5	0.180483	0.0780018	12.4157	1.84e-27	2.95e-26	51.6491
NDUFC2	-0.144211	-0.000243409	-12.4149	1.85e-27	2.97e-26	51.6431
HDAC7A	0.145637	-0.00648549	12.413	1.87e-27	3.01e-26	51.6288
FEN1	-0.182645	-0.0533375	-12.4126	1.88e-27	3.01e-26	51.6264
TNXB	0.147128	-0.0160595	12.4089	1.93e-27	3.1e-26	51.5984
PTAR1	0.183241	-0.0386205	12.4066	1.97e-27	3.15e-26	51.5813
OGFOD1	-0.118165	0.000735636	-12.4055	1.98e-27	3.17e-26	51.5731
SH3PX3	0.0689743	0.00837931	12.4049	1.99e-27	3.18e-26	51.5686
MS4A7	0.33067	-0.10751	12.4002	2.06e-27	3.29e-26	51.5338
C8orf38	-0.110409	-0.0360199	-12.3977	2.1e-27	3.35e-26	51.5155
CACNG3	-0.21465	0.0182525	-12.3958	2.13e-27	3.4e-26	51.501
UBE2T	-0.237299	-0.0439917	-12.3953	2.14e-27	3.41e-26	51.4972
MAP3K8	0.217502	-0.044022	12.395	2.15e-27	3.41e-26	51.495
CCDC102A	0.186146	-0.0381051	12.3949	2.15e-27	3.41e-26	51.4948
PLAUR	0.236832	-0.0659568	12.3948	2.15e-27	3.41e-26	51.4942
FRMPD4	-0.251283	-0.094112	-12.3947	2.15e-27	3.41e-26	51.4928
TIMM17A	-0.136906	0.0296485	-12.3933	2.17e-27	3.44e-26	51.483
LILRB3	0.419606	-0.113084	12.391	2.21e-27	3.5e-26	51.4657
LIN9	0.0935634	0.0119625	12.387	2.28e-27	3.6e-26	51.4358
EGFL9	-0.108934	0.0205674	-12.3864	2.29e-27	3.61e-26	51.4311
SOX12	0.10583	-0.00506034	12.3864	2.29e-27	3.61e-26	51.431
GAP43	-0.274097	0.0771761	-12.3839	2.33e-27	3.68e-26	51.4128
ACTN2	-0.300508	-0.103419	-12.3773	2.45e-27	3.86e-26	51.3635
MUTED	0.101182	-0.00987039	12.3749	2.49e-27	3.93e-26	51.3459
LMO4	-0.199683	0.0600722	-12.3748	2.5e-27	3.93e-26	51.3448
TSPYL1	-0.181901	0.0461917	-12.374	2.51e-27	3.95e-26	51.3389
NDUFS3	-0.100754	0.00695279	-12.3729	2.53e-27	3.98e-26	51.3311
HEXDC	0.125569	0.00372069	12.3678	2.63e-27	4.13e-26	51.293
ASIP	0.0943977	0.0126298	12.3659	2.67e-27	4.18e-26	51.2789
NPY5R	-0.241976	-0.0340111	-12.3581	2.83e-27	4.43e-26	51.2209
ZIC1	0.307923	-0.073217	12.3547	2.9e-27	4.54e-26	51.1955
CALB1	-0.444964	-0.128052	-12.3537	2.92e-27	4.57e-26	51.1881
DPP10	-0.200689	0.0266729	-12.3504	3e-27	4.68e-26	51.1636
TUBGCP5	-0.141149	-0.0296112	-12.3488	3.03e-27	4.73e-26	51.1518
PTS	-0.131872	-0.0049778	-12.3472	3.07e-27	4.79e-26	51.1401
TBXAS1	0.276933	-0.0575941	12.3462	3.09e-27	4.82e-26	51.1329
C1orf66	0.0992365	0.0777657	12.3447	3.13e-27	4.87e-26	51.1217
GOLT1A	-0.181447	-0.053627	-12.3434	3.16e-27	4.91e-26	51.1122
TMEM132B	-0.161459	-0.0239504	-12.3326	3.42e-27	5.32e-26	51.0316
FCGRT	0.136151	0.0202699	12.3311	3.46e-27	5.38e-26	51.0204
ANG	0.177451	-0.0152027	12.3307	3.47e-27	5.38e-26	51.0178
NBEA	-0.229252	-0.0438251	-12.3301	3.49e-27	5.4e-26	51.0134
PRG1	0.388964	-0.0989615	12.3275	3.56e-27	5.51e-26	50.9938
UNC13A	-0.156831	0.0201802	-12.3263	3.59e-27	5.55e-26	50.9853
C11orf11	-0.169391	0.107195	-12.3256	3.61e-27	5.58e-26	50.9796
TMEM126A	-0.094298	-0.0131743	-12.3253	3.62e-27	5.58e-26	50.9773
MAOB	0.174779	-0.0366785	12.3246	3.63e-27	5.61e-26	50.9724
PTPN3	-0.202159	-0.0336967	-12.3241	3.65e-27	5.62e-26	50.9688
SLC27A4	-0.174445	-0.0257413	-12.3225	3.69e-27	5.69e-26	50.9564
NECAP2	0.160751	-0.0408782	12.3154	3.89e-27	5.99e-26	50.9037
NTN4	-0.175584	-0.024029	-12.3132	3.96e-27	6.09e-26	50.8874
KRT18	0.0560869	0.00665815	12.3078	4.12e-27	6.33e-26	50.8476
C14orf126	-0.206618	0.0155298	-12.306	4.18e-27	6.41e-26	50.8341
OXCT1	-0.208921	-0.0689426	-12.3041	4.24e-27	6.5e-26	50.8203
CBLB	0.109358	-0.0316563	12.3028	4.28e-27	6.55e-26	50.8107
TCEAL6	-0.205571	-0.0433565	-12.3024	4.29e-27	6.57e-26	50.8074
CYBRD1	0.252856	-0.0042578	12.3011	4.33e-27	6.63e-26	50.7982
CLSTN3	-0.190314	0.0321529	-12.2995	4.39e-27	6.7e-26	50.7859
CRTAC1	0.117245	0.00913261	12.2992	4.4e-27	6.71e-26	50.7839
AKAP6	-0.136066	-0.0104009	-12.2986	4.41e-27	6.73e-26	50.7797
FBLN1	0.178869	0.024309	12.2985	4.42e-27	6.73e-26	50.7788
PDLIM1	0.466842	-0.107834	12.2963	4.49e-27	6.84e-26	50.762
ZNF179	-0.152257	-0.0267785	-12.2961	4.5e-27	6.84e-26	50.761
CAMSAP1	-0.13242	-0.0587923	-12.2959	4.51e-27	6.85e-26	50.759
RHOC	0.183277	-0.0167712	12.2935	4.59e-27	6.96e-26	50.7418
IRF1	0.256634	-0.0366105	12.2933	4.59e-27	6.97e-26	50.74
CCND2	-0.131363	4.24e-05	-12.2911	4.67e-27	7.08e-26	50.724
NGRN	-0.124943	0.0392958	-12.2854	4.87e-27	7.38e-26	50.6813
PER1	0.180186	0.0563922	12.2838	4.93e-27	7.46e-26	50.6696
FXC1	-0.136009	-0.0112324	-12.2827	4.97e-27	7.52e-26	50.6616
ATOH7	-0.123874	-0.0365122	-12.2825	4.98e-27	7.53e-26	50.6595
FGR	0.139577	0.0013507	12.282	5e-27	7.55e-26	50.6563
C21orf51	-0.129149	0.0150841	-12.2783	5.14e-27	7.75e-26	50.6286
AMIGO2	-0.196766	0.00420972	-12.2776	5.17e-27	7.79e-26	50.6234
NCF2	0.296093	-0.0480827	12.2768	5.2e-27	7.83e-26	50.6175
TTC9	-0.158431	-0.0318073	-12.2754	5.25e-27	7.9e-26	50.6073
ELF1	0.198972	0.00873968	12.2749	5.27e-27	7.92e-26	50.6035
VBP1	-0.0937166	0.00798235	-12.2719	5.39e-27	8.1e-26	50.5811
ZFYVE26	0.0837141	-0.0321255	12.2713	5.42e-27	8.13e-26	50.5765
SLC25A20	0.121733	0.00592089	12.2682	5.54e-27	8.31e-26	50.5535
C14orf174	-0.140305	-0.0158606	-12.2669	5.6e-27	8.39e-26	50.5439
EGFR	0.126148	-0.00881118	12.2635	5.74e-27	8.59e-26	50.519
HBG2	-0.132963	-0.00467515	-12.2628	5.77e-27	8.63e-26	50.5135
PRPF4B	0.121941	-0.00407911	12.2623	5.79e-27	8.66e-26	50.5098
PDHB	-0.134265	-0.0503219	-12.2605	5.87e-27	8.76e-26	50.4966
ANXA2P1	0.359596	-0.103208	12.2605	5.87e-27	8.76e-26	50.4966
ANGPT2	0.427526	-0.153676	12.2587	5.95e-27	8.87e-26	50.4832
NDRG4	-0.221996	0.0202262	-12.2571	6.02e-27	8.97e-26	50.4717
TMEM38A	-0.163317	0.00380924	-12.2563	6.06e-27	9.01e-26	50.4655
SMARCA2	-0.0996035	-0.0183285	-12.2563	6.06e-27	9.01e-26	50.4654
ACP2	-0.151046	0.00342897	-12.2561	6.07e-27	9.01e-26	50.4643
C1orf33	-0.109834	-0.0084579	-12.2557	6.09e-27	9.03e-26	50.4609
PSMB8	0.178435	-0.0524954	12.2554	6.1e-27	9.04e-26	50.459
MRPS18C	-0.1565	-0.0572402	-12.2532	6.2e-27	9.19e-26	50.4426
ABCB7	0.109152	-0.0227691	12.2488	6.41e-27	9.49e-26	50.4098
FZD7	0.243094	-0.0342589	12.248	6.45e-27	9.53e-26	50.4043
DDR1	0.226865	-0.00194165	12.2416	6.77e-27	9.99e-26	50.3562
EDN3	-0.285391	-0.0204506	-12.2415	6.77e-27	9.99e-26	50.3556
DDEFL1	0.169032	-0.00882974	12.2382	6.93e-27	1.02e-25	50.3317
GSS	-0.120625	0.0028327	-12.2375	6.97e-27	1.03e-25	50.3263
EYA2	0.204877	0.0195382	12.2352	7.09e-27	1.04e-25	50.3094
EEF1E1	-0.164451	-0.0374483	-12.2344	7.14e-27	1.05e-25	50.3032
TMEM66	-0.194588	-0.0300697	-12.2343	7.15e-27	1.05e-25	50.302
IQWD1	-0.18967	-0.0377226	-12.2333	7.19e-27	1.06e-25	50.2953
TMEM121	-0.131528	-0.014201	-12.2317	7.29e-27	1.07e-25	50.2828
NRG3	-0.195515	-0.0239241	-12.2277	7.51e-27	1.1e-25	50.2532
ATP6V1D	-0.127831	-0.00599567	-12.2254	7.64e-27	1.12e-25	50.2363
HEPH	0.197651	-0.0175959	12.2233	7.76e-27	1.14e-25	50.2207
UCHL1	-0.375318	0.0227602	-12.221	7.89e-27	1.15e-25	50.2039
B3GALT2	-0.362695	-0.0790586	-12.219	8.01e-27	1.17e-25	50.1891
LRCH4	0.187372	-0.0278139	12.2183	8.05e-27	1.18e-25	50.1841
MYOZ3	-0.142577	-0.0156498	-12.2158	8.2e-27	1.2e-25	50.1653
TMEM141	-0.11958	-0.0142132	-12.2158	8.2e-27	1.2e-25	50.1653
ECHDC1	-0.134575	-0.039604	-12.215	8.25e-27	1.2e-25	50.1594
NP	0.288649	-0.0855587	12.2143	8.29e-27	1.21e-25	50.1545
SERTAD1	0.198507	-0.0404452	12.2131	8.37e-27	1.22e-25	50.1451
KIAA1913	-0.166326	-0.000783802	-12.213	8.38e-27	1.22e-25	50.1442
UNC93B1	0.162234	0.0111089	12.2116	8.47e-27	1.23e-25	50.1339
WDR61	-0.11712	-0.0298028	-12.203	9.02e-27	1.31e-25	50.0706
GUSB	0.0990917	-0.0202007	12.2023	9.07e-27	1.31e-25	50.0655
CHPT1	0.123842	-0.0088263	12.2022	9.08e-27	1.31e-25	50.0648
GUCY1B3	-0.338445	-0.114739	-12.1973	9.41e-27	1.36e-25	50.0286
C1orf52	-0.147616	-0.0604927	-12.1951	9.57e-27	1.38e-25	50.012
SPEN	0.12588	-0.0124374	12.194	9.65e-27	1.39e-25	50.0038
CCDC50	0.171868	0.0190654	12.1937	9.68e-27	1.4e-25	50.0014
VEZT	-0.118872	-0.0278086	-12.1881	1.01e-26	1.46e-25	49.9597
SLC7A7	0.22504	-0.0652561	12.1874	1.01e-26	1.46e-25	49.9547
SMYD3	-0.175946	-0.00998079	-12.1868	1.02e-26	1.47e-25	49.9506
DDN	-0.315436	-0.0976102	-12.183	1.05e-26	1.51e-25	49.9224
NPTN	-0.169293	0.0213047	-12.1793	1.08e-26	1.55e-25	49.8952
OAT	-0.151382	-0.0268584	-12.1777	1.09e-26	1.57e-25	49.8829
PRKAG1	-0.0995637	-0.0293105	-12.1776	1.09e-26	1.57e-25	49.8819
ALOX5AP	0.343679	-0.12021	12.1736	1.12e-26	1.61e-25	49.8523
ITGB2	0.285351	-0.0946903	12.1732	1.13e-26	1.61e-25	49.85
USP3	0.141378	-0.012972	12.1724	1.13e-26	1.62e-25	49.8435
PDGFRB	0.185843	0.0371678	12.1711	1.15e-26	1.64e-25	49.8345
OR2T34	-0.153969	-0.00273206	-12.1704	1.15e-26	1.65e-25	49.8289
PACSIN1	-0.159866	0.0191438	-12.1692	1.16e-26	1.66e-25	49.8204
TMEM14A	-0.162198	-0.032586	-12.1682	1.17e-26	1.67e-25	49.8124
CX3CL1	-0.162733	-0.000556908	-12.1647	1.2e-26	1.71e-25	49.7867
PLEKHF2	0.140087	-0.0302415	12.1641	1.21e-26	1.72e-25	49.7824
RAD18	-0.199423	-0.0127092	-12.1587	1.26e-26	1.79e-25	49.7422
KCNIP3	-0.219509	0.000864038	-12.1574	1.27e-26	1.8e-25	49.7325
TSPAN13	-0.212547	-0.00242754	-12.1558	1.28e-26	1.83e-25	49.7206
PDHX	-0.149961	-0.041309	-12.1539	1.3e-26	1.85e-25	49.7068
ZDHHC18	0.112597	0.0158424	12.1488	1.35e-26	1.92e-25	49.6692
BBS2	0.148211	-0.0216226	12.1485	1.36e-26	1.92e-25	49.6671
FGF2	0.304195	-0.0917152	12.1478	1.36e-26	1.93e-25	49.6618
WHSC1	-0.106991	-0.00534603	-12.1392	1.45e-26	2.06e-25	49.5978
ATBF1	0.174428	-0.0236706	12.1391	1.45e-26	2.06e-25	49.5972
PLEKHQ1	0.167774	0.00122955	12.137	1.48e-26	2.09e-25	49.5821
LONRF3	0.148652	-0.0343917	12.1368	1.48e-26	2.09e-25	49.5804
COMMD9	-0.0874805	0.00211986	-12.1362	1.49e-26	2.1e-25	49.5757
TRPM7	0.106947	-0.00371664	12.1357	1.49e-26	2.1e-25	49.5718
RASSF4	0.181701	-0.0505209	12.1355	1.49e-26	2.1e-25	49.5704
CFB	0.294435	-0.0445085	12.1325	1.53e-26	2.15e-25	49.5487
RP11-393H10.2	-0.216702	-0.0336655	-12.1315	1.54e-26	2.16e-25	49.5412
EMILIN1	0.181802	-0.0161125	12.1292	1.57e-26	2.2e-25	49.5242
HIST1H1C	0.276571	-0.0900704	12.1257	1.61e-26	2.26e-25	49.4981
FUK	0.0911663	-0.012413	12.1238	1.63e-26	2.29e-25	49.4839
2022-09-08	0.160319	-0.0483977	12.1233	1.64e-26	2.29e-25	49.4805
RTF1	-0.13508	0.015053	-12.1196	1.68e-26	2.36e-25	49.4529
GIMAP4	0.212008	-0.0549062	12.1178	1.71e-26	2.39e-25	49.4396
IRAK3	0.176911	-0.0134312	12.1143	1.75e-26	2.45e-25	49.4139
AP3M1	0.109427	-0.0247918	12.1087	1.82e-26	2.55e-25	49.3726
MS4A4A	0.300145	-0.0443138	12.1065	1.86e-26	2.59e-25	49.3559
GABBR2	-0.198177	-0.0455916	-12.1045	1.88e-26	2.63e-25	49.3412
TRIM38	0.162195	-0.0335088	12.1036	1.9e-26	2.64e-25	49.3344
FAM64A	-0.169001	-0.00248732	-12.1026	1.91e-26	2.66e-25	49.3271
FBXO8	0.101439	-0.0107458	12.1021	1.92e-26	2.67e-25	49.3232
DYNLL2	-0.1011	0.00731552	-12.0993	1.96e-26	2.72e-25	49.3026
GPC4	0.200971	-0.0452503	12.0981	1.98e-26	2.74e-25	49.2941
ITGA6	0.166685	-0.00842484	12.0976	1.98e-26	2.75e-25	49.2902
SPATA7	-0.151864	-0.0191944	-12.0935	2.04e-26	2.83e-25	49.2603
ENC1	-0.301373	-0.0774811	-12.0934	2.05e-26	2.84e-25	49.2591
GLIS3	-0.110924	-0.0140635	-12.0931	2.05e-26	2.84e-25	49.2569
TIPARP	0.223573	-0.0567611	12.0885	2.12e-26	2.94e-25	49.2231
BASP1	-0.220906	0.100889	-12.0872	2.14e-26	2.96e-25	49.2133
NDUFV2	-0.126457	-0.0200223	-12.0855	2.17e-26	3e-25	49.2008
PNMA1	-0.177042	-0.0230372	-12.0851	2.18e-26	3e-25	49.198
RIT2	-0.266697	-0.0313539	-12.0837	2.2e-26	3.03e-25	49.1873
PPP1R2	-0.160945	-0.0459765	-12.0823	2.22e-26	3.06e-25	49.1769
C8orf58	0.0975896	-0.0139583	12.0787	2.28e-26	3.14e-25	49.1507
KIAA1279	-0.113689	0.0359068	-12.0775	2.3e-26	3.17e-25	49.1414
KCTD8	-0.202218	-0.0447172	-12.0762	2.33e-26	3.2e-25	49.1317
IMPA2	0.1969	-0.0228552	12.0759	2.33e-26	3.2e-25	49.1299
PPM1H	-0.172544	-0.0804108	-12.074	2.36e-26	3.25e-25	49.1156
YWHAG	-0.260674	0.133368	-12.0688	2.46e-26	3.37e-25	49.0774
SDC2	0.219078	-0.010164	12.0682	2.47e-26	3.38e-25	49.0726
C1QC	0.350795	-0.0419134	12.0678	2.48e-26	3.39e-25	49.0699
HSPB2	0.158691	0.00656732	12.0677	2.48e-26	3.39e-25	49.0695
TOMM22	-0.0820047	0.0289259	-12.0664	2.5e-26	3.42e-25	49.0597
KIAA1305	0.128527	0.0132514	12.0652	2.52e-26	3.45e-25	49.0509
CDK2AP2	0.167076	-0.0044127	12.065	2.53e-26	3.45e-25	49.0496
RASSF5	-0.144109	0.0173947	-12.064	2.55e-26	3.48e-25	49.0417
ECHDC2	0.12738	-0.00326346	12.0627	2.57e-26	3.5e-25	49.0326
SUMO1	-0.123341	-0.0374158	-12.056	2.7e-26	3.68e-25	48.9829
PLK2	-0.229217	-0.0815392	-12.0544	2.74e-26	3.72e-25	48.9707
GRM8	-0.149168	-0.0226182	-12.0515	2.8e-26	3.8e-25	48.9495
DTX2	0.104263	-0.00881504	12.047	2.89e-26	3.93e-25	48.9165
EPHX1	0.192483	0.000926021	12.046	2.91e-26	3.95e-25	48.9089
LRRC20	-0.116264	-0.00418447	-12.0433	2.97e-26	4.03e-25	48.8892
SLC14A1	0.464862	-0.189785	12.0422	3e-26	4.06e-25	48.8806
C14orf152	0.17449	0.0118376	12.0399	3.05e-26	4.13e-25	48.8636
ANXA2P2	0.366693	-0.123101	12.0396	3.06e-26	4.13e-25	48.8616
RAB14	-0.0937675	-0.0111648	-12.0396	3.06e-26	4.13e-25	48.8614
SCRIB	0.127009	0.0303521	12.0389	3.07e-26	4.15e-25	48.8565
WBP11	-0.0979061	-0.00323533	-12.0388	3.07e-26	4.15e-25	48.8559
TRIM37	-0.145858	-0.00600704	-12.0342	3.18e-26	4.29e-25	48.8214
STK32C	-0.188177	-0.00227588	-12.0334	3.2e-26	4.32e-25	48.8155
IL1R1	0.262357	-0.0877375	12.0331	3.21e-26	4.32e-25	48.8135
IMMP1L	-0.110828	-0.0273967	-12.0313	3.25e-26	4.38e-25	48.8001
STX11	0.288455	0.00531444	12.028	3.33e-26	4.48e-25	48.7758
EBI3	0.267614	-0.0161402	12.0266	3.37e-26	4.52e-25	48.7653
MFNG	0.161414	-0.0356511	12.0265	3.37e-26	4.52e-25	48.7648
YWHAH	-0.291805	-0.0421627	-12.0263	3.37e-26	4.53e-25	48.7631
FYN	0.117373	-0.0108123	12.0253	3.4e-26	4.56e-25	48.7557
GUF1	-0.186792	-0.050032	-12.0236	3.44e-26	4.61e-25	48.7436
XKR4	-0.19169	-0.0575447	-12.0223	3.48e-26	4.65e-25	48.7336
TCEAL3	-0.149002	0.00727875	-12.0137	3.7e-26	4.96e-25	48.6705
TRAF3	-0.12658	0.0231721	-12.0122	3.75e-26	5.01e-25	48.6588
SRPX2	0.250016	-0.0429701	12.0115	3.77e-26	5.03e-25	48.654
ARPC1B	0.196076	-0.0629183	12.0079	3.87e-26	5.16e-25	48.6276
SLC38A2	0.263566	-0.0800086	12.0076	3.88e-26	5.17e-25	48.6255
C12orf43	-0.124375	-0.0217828	-12.0065	3.91e-26	5.21e-25	48.6171
NELL1	-0.365999	-0.128636	-12.0056	3.94e-26	5.24e-25	48.6107
GNAT1	-0.116391	0.0381855	-12.003	4.01e-26	5.34e-25	48.5916
C1orf37	-0.121446	-0.00704974	-11.9985	4.15e-26	5.52e-25	48.558
TMEM2	0.155115	-0.0304913	11.9981	4.16e-26	5.53e-25	48.5549
ULK2	0.133644	-0.010151	11.9948	4.27e-26	5.66e-25	48.5308
PPP2R2C	-0.164633	0.0690919	-11.9939	4.29e-26	5.7e-25	48.524
NBPF11	0.132943	0.0193889	11.9936	4.3e-26	5.71e-25	48.5219
SCUBE1	-0.134875	-0.0206082	-11.9921	4.35e-26	5.77e-25	48.5105
FSTL3	0.138061	-0.0334671	11.991	4.39e-26	5.81e-25	48.5026
C14orf29	-0.237009	-0.00438695	-11.9909	4.39e-26	5.81e-25	48.5021
FBXL16	-0.227537	0.172565	-11.9898	4.43e-26	5.85e-25	48.4939
PLSCR4	0.289763	-0.103196	11.9879	4.49e-26	5.93e-25	48.4795
ZNF443	0.101235	0.000728024	11.9803	4.75e-26	6.27e-25	48.4238
YPEL1	-0.183499	-0.0305063	-11.9779	4.84e-26	6.38e-25	48.4061
SYNJ1	-0.239027	-0.0363363	-11.9777	4.85e-26	6.38e-25	48.4045
DOC2A	-0.145465	0.00524056	-11.9767	4.88e-26	6.42e-25	48.3974
EMP2	0.18831	-0.0378229	11.9765	4.89e-26	6.43e-25	48.3953
EMX2OS	0.227087	-0.0354506	11.9741	4.98e-26	6.54e-25	48.3782
FNDC3B	0.153789	-0.0337152	11.9719	5.06e-26	6.64e-25	48.362
COL8A2	0.267392	-0.0553893	11.9713	5.08e-26	6.67e-25	48.3575
RNPC1	0.126668	0.0734307	11.971	5.09e-26	6.68e-25	48.3551
TPP1	0.154204	-0.0276368	11.9704	5.11e-26	6.7e-25	48.3508
SNAP91	-0.25448	-0.0462225	-11.9692	5.16e-26	6.76e-25	48.342
RNASE6	0.233087	-0.0421552	11.969	5.17e-26	6.76e-25	48.3405
SPG20	0.147132	-0.0186771	11.9673	5.23e-26	6.84e-25	48.3282
CCRK	-0.157017	0.0652441	-11.9651	5.32e-26	6.96e-25	48.3113
BRUNOL4	-0.146891	-0.00769954	-11.9647	5.34e-26	6.97e-25	48.3084
IL10RA	0.23365	-0.00867244	11.9635	5.38e-26	7.02e-25	48.2999
REEP4	0.148179	-0.0177538	11.9615	5.47e-26	7.13e-25	48.2851
STK39	-0.0982149	-0.013189	-11.958	5.61e-26	7.31e-25	48.2589
PRCP	0.13089	-0.0412478	11.9579	5.61e-26	7.31e-25	48.2584
PPIL5	0.105768	0.0150337	11.9563	5.68e-26	7.39e-25	48.2469
SLC12A6	-0.113878	-0.0234	-11.9534	5.8e-26	7.54e-25	48.2256
ACTR2	-0.112016	0.000949929	-11.952	5.86e-26	7.62e-25	48.2152
DMN	0.137577	-0.04553	11.9497	5.97e-26	7.75e-25	48.1977
GABRE	0.198259	-0.0362615	11.9493	5.98e-26	7.76e-25	48.1952
NOP17	-0.0870148	-0.0128845	-11.9448	6.19e-26	8.02e-25	48.1621
TRAF3IP1	-0.130986	-0.0256953	-11.9379	6.52e-26	8.44e-25	48.1107
STXBP5	-0.183867	-0.0328343	-11.9377	6.52e-26	8.44e-25	48.1095
TUBG2	-0.131118	0.0325496	-11.9335	6.73e-26	8.71e-25	48.0783
AUP1	0.106896	-0.00876578	11.9329	6.76e-26	8.74e-25	48.0739
PTPRU	0.12711	0.0167902	11.9266	7.09e-26	9.15e-25	48.0275
NUP205	0.0928306	-0.02561	11.9257	7.13e-26	9.2e-25	48.0214
C1orf102	-0.125392	-0.0241243	-11.9142	7.77e-26	1e-24	47.9365
MANSC1	-0.091295	-0.024083	-11.9115	7.93e-26	1.02e-24	47.9162
RP11-159H20.4	-0.0837677	-0.0067972	-11.9095	8.05e-26	1.04e-24	47.9018
SLC25A18	0.203213	0.0220606	11.9061	8.25e-26	1.06e-24	47.8765
GJA1	0.399706	-0.0624104	11.9054	8.3e-26	1.07e-24	47.8713
SPP1	0.428255	-0.206796	11.9035	8.42e-26	1.08e-24	47.8572
NOVA1	-0.130239	0.0354445	-11.8977	8.78e-26	1.13e-24	47.8147
TCL1B	0.250537	-0.0887069	11.8944	9e-26	1.15e-24	47.7902
HDAC1	0.156257	-0.0424582	11.894	9.03e-26	1.16e-24	47.7873
GDAP1	-0.346067	-0.0810877	-11.8927	9.12e-26	1.17e-24	47.7779
RP11-11C5.2	-0.130235	-0.0383771	-11.8909	9.24e-26	1.18e-24	47.7647
ATP6V1F	-0.134036	-0.0237677	-11.8898	9.32e-26	1.19e-24	47.7565
GNB1	-0.107869	0.0787533	-11.889	9.37e-26	1.2e-24	47.7503
HEBP2	0.185301	-0.0220024	11.8879	9.45e-26	1.21e-24	47.7426
ASNS	-0.116835	-0.0179932	-11.8822	9.85e-26	1.26e-24	47.7009
IL13RA2	-0.23115	-0.0374699	-11.8763	1.03e-25	1.31e-24	47.6572
TM2D3	-0.131424	-0.0207633	-11.8728	1.06e-25	1.35e-24	47.6315
POP7	-0.106924	0.00977056	-11.8724	1.06e-25	1.35e-24	47.6285
PSTPIP2	0.228107	-0.0599288	11.8703	1.08e-25	1.37e-24	47.613
ZIC2	0.236514	-0.0275523	11.869	1.09e-25	1.38e-24	47.6032
HCG18	-0.180234	-0.0141088	-11.8681	1.09e-25	1.39e-24	47.5966
TOR1A	-0.0796108	0.0207517	-11.868	1.1e-25	1.39e-24	47.5961
ANXA2	0.370383	-0.108308	11.8677	1.1e-25	1.39e-24	47.5936
RBM3	-0.401766	-0.137874	-11.8653	1.12e-25	1.42e-24	47.5758
GABRG2	-0.432204	-0.138193	-11.8619	1.15e-25	1.45e-24	47.5514
PRKRA	-0.0873657	-0.0221714	-11.8619	1.15e-25	1.45e-24	47.5513
CIZ1	0.103443	0.0175541	11.8613	1.15e-25	1.46e-24	47.5463
RBED1	0.0933649	-0.00613616	11.8574	1.18e-25	1.5e-24	47.518
FKBP1B	-0.146165	-0.0241299	-11.8569	1.19e-25	1.5e-24	47.5142
ADAM23	-0.108182	-0.0263458	-11.8565	1.19e-25	1.51e-24	47.5116
HLX1	0.18649	-0.00843939	11.8557	1.2e-25	1.51e-24	47.5054
PLEKHC1	0.176387	0.000868788	11.8553	1.2e-25	1.52e-24	47.5025
TSPYL4	-0.155973	0.0248597	-11.8531	1.22e-25	1.54e-24	47.4861
NCAM1	-0.103461	0.0329923	-11.8518	1.24e-25	1.56e-24	47.4765
TBX15	0.331998	-0.0388189	11.8498	1.25e-25	1.58e-24	47.4617
SYNGR4	-0.158988	0.0270442	-11.8459	1.29e-25	1.62e-24	47.4335
TSFM	-0.0942693	-0.0289582	-11.8433	1.32e-25	1.65e-24	47.4145
SLC1A3	0.281631	0.0269705	11.8433	1.32e-25	1.65e-24	47.4144
UTP11L	-0.0713532	-0.00394837	-11.8385	1.36e-25	1.71e-24	47.3788
PRPS2	-0.204449	-0.0530577	-11.8337	1.41e-25	1.77e-24	47.3438
PTP4A3	0.213614	-0.0314173	11.833	1.42e-25	1.78e-24	47.3386
UHRF1	0.234317	-0.090652	11.8316	1.44e-25	1.8e-24	47.328
SLC11A1	0.190873	-0.0486101	11.8294	1.46e-25	1.82e-24	47.3116
ABAT	-0.0986863	0.00721729	-11.828	1.47e-25	1.84e-24	47.3019
SRPX	0.196102	-0.0300201	11.828	1.47e-25	1.84e-24	47.3014
CD2AP	0.107547	0.000637221	11.8273	1.48e-25	1.85e-24	47.2961
NFKB2	0.131244	0.00726366	11.8216	1.55e-25	1.93e-24	47.2542
P2RX5	-0.131094	0.00631312	-11.8182	1.58e-25	1.97e-24	47.2298
EPS8L2	0.110952	-0.0126473	11.8181	1.59e-25	1.98e-24	47.2287
C12orf52	-0.128984	-0.0156084	-11.8175	1.59e-25	1.98e-24	47.2243
U2AF1L2	0.138811	-0.0117942	11.8167	1.6e-25	1.99e-24	47.2186
SMAD4	0.108869	-0.0288091	11.8159	1.61e-25	2e-24	47.2124
HMGCS1	-0.215755	-0.0310761	-11.8151	1.62e-25	2.01e-24	47.2065
TBC1D7	-0.190395	-0.0445221	-11.8118	1.66e-25	2.06e-24	47.1825
WDR77	-0.075476	-0.00183366	-11.8106	1.68e-25	2.08e-24	47.1738
TMED1	0.0725338	-0.00136178	11.81	1.69e-25	2.09e-24	47.1689
CD2BP2	-0.154825	-0.0352372	-11.8049	1.75e-25	2.17e-24	47.1318
TPD52L2	0.0950978	0.0350803	11.8048	1.75e-25	2.17e-24	47.1308
MRPL55	-0.104467	-0.00216514	-11.8046	1.75e-25	2.17e-24	47.1292
ZHX3	0.130434	-0.0189248	11.8042	1.76e-25	2.17e-24	47.1269
RAB2	-0.193228	-0.0351864	-11.804	1.76e-25	2.17e-24	47.1253
HIF1A	0.135167	-0.00756194	11.8034	1.77e-25	2.18e-24	47.1205
CCDC85A	-0.138378	-0.0297963	-11.8017	1.79e-25	2.21e-24	47.1079
GRIA1	-0.280303	-0.0291681	-11.7988	1.83e-25	2.26e-24	47.0868
KIAA1622	-0.248021	0.00140752	-11.7981	1.84e-25	2.27e-24	47.0816
NDUFV1	-0.163314	-0.053568	-11.7945	1.89e-25	2.33e-24	47.0551
IL3RA	0.23038	-0.0411472	11.794	1.9e-25	2.33e-24	47.0512
PSMD8	-0.148694	-0.0479515	-11.7921	1.92e-25	2.36e-24	47.0376
PIM1	0.24093	-0.107128	11.7904	1.95e-25	2.39e-24	47.0249
SLITRK1	-0.167243	0.0212183	-11.7862	2.01e-25	2.47e-24	46.9939
PSCD2	-0.113046	-0.0188124	-11.7855	2.02e-25	2.48e-24	46.9887
C2orf32	-0.131284	-0.0354316	-11.7851	2.03e-25	2.48e-24	46.9862
TTLL11	-0.168308	-0.0543485	-11.7833	2.05e-25	2.51e-24	46.9731
ADH1A	0.279947	-0.0986612	11.7826	2.06e-25	2.53e-24	46.9676
TRAF7	0.126479	-0.0102258	11.7817	2.08e-25	2.54e-24	46.9614
CPVL	0.291299	-0.078286	11.7808	2.09e-25	2.56e-24	46.9546
SDHB	-0.122214	-0.0470588	-11.7788	2.12e-25	2.59e-24	46.9396
FAM100B	0.142158	-0.0408913	11.7787	2.12e-25	2.59e-24	46.9393
GRIN3A	-0.222489	-0.041791	-11.776	2.17e-25	2.64e-24	46.9195
MKNK1	0.110533	-0.018325	11.7758	2.17e-25	2.64e-24	46.9178
CHML	-0.155529	-0.0192232	-11.7747	2.19e-25	2.66e-24	46.91
C1R	0.367317	-0.0966569	11.7729	2.22e-25	2.7e-24	46.8961
FAM49A	-0.130456	-0.0146797	-11.7717	2.24e-25	2.72e-24	46.888
HNRPD	-0.0967707	-0.0302308	-11.7689	2.29e-25	2.78e-24	46.8669
EMILIN2	0.229852	-0.0535613	11.7688	2.29e-25	2.78e-24	46.866
RP1-32F7.2	-0.146758	-0.0186441	-11.7677	2.31e-25	2.8e-24	46.8584
SUSD4	-0.182984	-0.0172593	-11.7676	2.31e-25	2.8e-24	46.8573
SEC61A2	-0.123541	-0.0273576	-11.7623	2.4e-25	2.91e-24	46.8185
PHB	0.124503	-0.0124785	11.7584	2.47e-25	2.99e-24	46.7899
CRTC2	0.132114	0.00288515	11.758	2.48e-25	3e-24	46.7873
WDR81	0.0996138	0.0203981	11.7554	2.53e-25	3.05e-24	46.7675
MTX3	-0.0966134	-0.0178034	-11.7548	2.54e-25	3.06e-24	46.7638
ZNF609	0.137565	0.0283411	11.7535	2.56e-25	3.09e-24	46.7539
C12orf24	-0.142093	-0.0262981	-11.7519	2.59e-25	3.13e-24	46.7422
NDEL1	-0.118259	-0.0390514	-11.7515	2.6e-25	3.13e-24	46.7392
ACIN1	0.0921445	0.0211901	11.7504	2.62e-25	3.16e-24	46.7311
SLC39A9	-0.157834	-0.00721637	-11.746	2.71e-25	3.26e-24	46.699
TMBIM1	0.2768	-0.0553532	11.7439	2.75e-25	3.31e-24	46.6837
ATP2B1	-0.23735	-0.0364289	-11.7437	2.75e-25	3.31e-24	46.682
MYOZ2	-0.0995125	-0.0171903	-11.7393	2.85e-25	3.42e-24	46.6496
ATP5A1	-0.139266	0.0154539	-11.7376	2.88e-25	3.46e-24	46.6368
SCAMP1	-0.168585	-0.0308058	-11.7352	2.93e-25	3.52e-24	46.6197
STK11IP	0.0901825	0.00433321	11.7349	2.94e-25	3.52e-24	46.6176
CFC1	-0.211055	-0.00910439	-11.7335	2.97e-25	3.56e-24	46.6068
TIMM50	-0.0910485	-0.00470766	-11.7325	2.99e-25	3.58e-24	46.5996
DUSP9	0.181329	0.00175622	11.7324	3e-25	3.58e-24	46.5989
MANBA	0.0968693	-0.0169052	11.7256	3.15e-25	3.77e-24	46.5491
C14orf94	0.141167	-0.0124358	11.7245	3.18e-25	3.79e-24	46.5411
MYB	-0.146209	-0.00520493	-11.7228	3.22e-25	3.84e-24	46.5286
SLC39A11	0.185265	-0.037385	11.7208	3.26e-25	3.89e-24	46.5138
TRUB1	-0.122721	-0.00576128	-11.7185	3.32e-25	3.96e-24	46.4972
CSNK2A1	-0.142561	-0.0363168	-11.718	3.33e-25	3.97e-24	46.4933
CDK7	-0.137969	0.0871217	-11.7151	3.4e-25	4.05e-24	46.4722
ADIPOR2	0.214271	-0.0667399	11.7136	3.44e-25	4.1e-24	46.4611
TAF3	0.0846338	0.00510882	11.7132	3.45e-25	4.1e-24	46.4581
PARL	-0.0836804	-0.0247173	-11.7132	3.45e-25	4.1e-24	46.458
CAMTA1	0.164455	-0.00814586	11.7123	3.47e-25	4.13e-24	46.4517
IGF2BP2	0.161886	-0.00764874	11.7111	3.51e-25	4.16e-24	46.4425
RNF128	-0.16534	-0.0125886	-11.7108	3.51e-25	4.17e-24	46.4404
HS6ST2	-0.208541	-0.0267427	-11.7091	3.56e-25	4.22e-24	46.4278
LSP1	0.109697	-0.00931468	11.7082	3.58e-25	4.24e-24	46.4217
DHDDS	-0.100791	0.00714603	-11.7055	3.66e-25	4.32e-24	46.4016
VIL2	0.2236	-0.0323421	11.7051	3.67e-25	4.34e-24	46.3982
TMEM65	-0.19103	-0.0505517	-11.7041	3.69e-25	4.37e-24	46.391
CIDEC	-0.113484	0.0128629	-11.7035	3.71e-25	4.38e-24	46.387
BCL3	0.263667	0.02244	11.702	3.75e-25	4.43e-24	46.3757
CTB-1048E9.5	-0.129816	0.00580173	-11.7009	3.78e-25	4.46e-24	46.3681
BMPER	-0.156292	-0.0181634	-11.7008	3.78e-25	4.46e-24	46.3672
SNRPD1	-0.0971047	-0.000826786	-11.7005	3.79e-25	4.47e-24	46.3645
HNRPF	0.140343	-0.0213274	11.6997	3.81e-25	4.49e-24	46.3592
NOL1	0.107535	-0.0153239	11.6985	3.85e-25	4.53e-24	46.3505
NFKB1	0.124765	-0.0364834	11.6978	3.87e-25	4.55e-24	46.345
SLIT1	-0.117384	-0.0213504	-11.6955	3.94e-25	4.62e-24	46.328
LIN7B	-0.127057	-0.0221565	-11.6946	3.96e-25	4.65e-24	46.3219
AXUD1	0.178425	-0.0380426	11.694	3.98e-25	4.67e-24	46.3175
YEATS4	-0.170867	-0.0406504	-11.6935	3.99e-25	4.68e-24	46.3136
EPS8	0.170124	-0.0674636	11.6935	4e-25	4.68e-24	46.3133
PPM1E	-0.29543	-0.0934698	-11.6933	4e-25	4.68e-24	46.3123
TMEM133	0.147923	0.0441745	11.6923	4.03e-25	4.71e-24	46.3048
ENO3	-0.121762	-0.00468616	-11.6922	4.03e-25	4.71e-24	46.304
NEFL	-0.43227	-0.159386	-11.6912	4.06e-25	4.75e-24	46.2968
ABCC12	-0.184616	0.0233704	-11.6893	4.12e-25	4.81e-24	46.2825
SETDB1	0.0640657	0.01786	11.6882	4.16e-25	4.85e-24	46.2745
C6orf192	0.158862	0.00153481	11.6877	4.17e-25	4.86e-24	46.271
EXOC6	-0.134259	-0.0122766	-11.6874	4.18e-25	4.87e-24	46.269
SERF1A	-0.144439	0.0165345	-11.6864	4.21e-25	4.9e-24	46.2613
MMRN2	0.128765	-0.00101982	11.6854	4.24e-25	4.93e-24	46.2541
CRB2	0.244398	-0.0261611	11.6851	4.25e-25	4.94e-24	46.2518
RP1-112K5.2	-0.0809932	0.0373693	-11.6838	4.29e-25	4.99e-24	46.2422
HRAS	-0.114013	0.00276633	-11.6795	4.43e-25	5.15e-24	46.2106
FAM111A	0.157813	-0.0266073	11.6789	4.45e-25	5.16e-24	46.2066
APOL1	0.124131	-0.00136838	11.6783	4.47e-25	5.18e-24	46.2022
PFKM	-0.143909	0.0283829	-11.6782	4.47e-25	5.19e-24	46.2011
ZCCHC8	0.103268	-0.0186247	11.6761	4.54e-25	5.26e-24	46.1857
RCOR2	-0.150734	0.0513017	-11.674	4.62e-25	5.34e-24	46.1705
DLEU8	-0.180782	-0.0322217	-11.6691	4.78e-25	5.53e-24	46.1348
C3orf10	-0.0692914	-0.0100973	-11.6683	4.81e-25	5.56e-24	46.129
HYAL2	0.237308	-0.00560894	11.6676	4.84e-25	5.59e-24	46.1237
CDH9	-0.213786	0.0227006	-11.663	5.01e-25	5.78e-24	46.0898
MAML1	0.0986171	-0.00743869	11.6599	5.12e-25	5.91e-24	46.0669
MTX2	-0.103862	-0.0153836	-11.6585	5.18e-25	5.97e-24	46.0569
INHBB	0.204186	-0.0584892	11.6584	5.18e-25	5.97e-24	46.056
TLN2	-0.119155	0.0127933	-11.6582	5.19e-25	5.97e-24	46.0543
CGREF1	-0.0656667	0.0190483	-11.6533	5.38e-25	6.19e-24	46.0189
SGK	0.308155	-0.114829	11.6533	5.38e-25	6.19e-24	46.0184
ELTD1	0.190181	-0.0492531	11.6508	5.48e-25	6.3e-24	46.0001
DLGAP1	-0.135274	-0.0126714	-11.6484	5.58e-25	6.4e-24	45.9826
NRBF2	-0.10592	-0.0119968	-11.6463	5.66e-25	6.5e-24	45.9677
PTRH1	-0.0946282	0.0231635	-11.6449	5.72e-25	6.56e-24	45.9571
ZSCAN1	-0.154747	0.0217999	-11.6422	5.84e-25	6.69e-24	45.9376
TCEAL2	-0.128283	0.0136752	-11.6411	5.88e-25	6.74e-24	45.9296
THOC2	0.0993041	-0.0116911	11.6388	5.99e-25	6.85e-24	45.9125
HSD17B1	0.16577	-0.041677	11.6372	6.06e-25	6.93e-24	45.9005
ASH2L	-0.114356	-0.0465443	-11.6367	6.08e-25	6.95e-24	45.8967
IL17RA	0.0819614	-0.0186813	11.6343	6.19e-25	7.07e-24	45.8798
PGAM5	-0.0984949	0.00749539	-11.6338	6.21e-25	7.09e-24	45.876
AP3M2	-0.123018	-0.00663666	-11.6325	6.27e-25	7.15e-24	45.8665
ASTN	-0.117115	0.0279918	-11.6311	6.34e-25	7.23e-24	45.8558
TPBG	-0.252726	-0.0496154	-11.6309	6.35e-25	7.23e-24	45.8543
SLC35B1	-0.0855523	-0.00301069	-11.6295	6.41e-25	7.3e-24	45.8445
VRK1	-0.139493	-0.033837	-11.6291	6.43e-25	7.32e-24	45.8411
KIAA1045	-0.174539	-0.0421783	-11.6275	6.51e-25	7.4e-24	45.8296
RPA3	-0.140643	-0.0133388	-11.6275	6.51e-25	7.4e-24	45.8294
CROCC	0.119017	-0.0148105	11.6272	6.52e-25	7.41e-24	45.8274
MRPL47	-0.0965887	-0.0247495	-11.6245	6.65e-25	7.55e-24	45.808
SEZ6	-0.180577	0.0529113	-11.6234	6.71e-25	7.61e-24	45.7996
MYC	0.232711	-0.0308075	11.6215	6.8e-25	7.71e-24	45.786
CLTC	-0.138976	0.0173508	-11.6205	6.85e-25	7.76e-24	45.7787
GTF3C1	0.115893	-0.00171916	11.6199	6.89e-25	7.79e-24	45.7738
M6PRBP1	0.249882	-0.102594	11.6198	6.89e-25	7.79e-24	45.7731
GRHL1	-0.231857	-0.0195399	-11.6197	6.89e-25	7.79e-24	45.7726
TXNIP	0.350614	-0.076339	11.6184	6.96e-25	7.86e-24	45.7629
SYN2	-0.219791	0.0263355	-11.6162	7.08e-25	7.99e-24	45.7467
C1orf90	0.229675	-0.0476277	11.6159	7.09e-25	8e-24	45.745
MED19	-0.062853	0.000948232	-11.6157	7.1e-25	8e-24	45.7434
CARD12	0.245984	-0.0850661	11.6149	7.14e-25	8.05e-24	45.7376
STRAP	-0.0881964	0.015378	-11.6082	7.51e-25	8.45e-24	45.688
RAP1A	0.143159	-0.0533318	11.6064	7.61e-25	8.56e-24	45.6754
GPT2	0.172533	-0.0175173	11.6023	7.84e-25	8.82e-24	45.6453
ABCA11	-0.162054	-0.0196282	-11.5968	8.17e-25	9.18e-24	45.6049
CXCL1	0.503159	-0.174901	11.5964	8.19e-25	9.2e-24	45.6021
LRRN6A	-0.203732	0.0361036	-11.5955	8.25e-25	9.26e-24	45.5951
GALNT14	-0.186038	-0.0100107	-11.5944	8.32e-25	9.33e-24	45.587
MAGED1	-0.155952	-0.0197465	-11.5906	8.55e-25	9.58e-24	45.5595
RPS6KA1	0.156399	-0.0659579	11.59	8.59e-25	9.62e-24	45.5553
CHI3L1	0.456939	-0.304332	11.5883	8.7e-25	9.74e-24	45.5423
TSGA14	-0.201156	-0.0349995	-11.5876	8.74e-25	9.78e-24	45.5374
SEC11L1	0.117815	-0.0247695	11.5861	8.84e-25	9.88e-24	45.5265
MRPS7	-0.106114	-0.0148847	-11.5845	8.95e-25	9.99e-24	45.5146
PRAM1	0.107652	-0.0252332	11.5845	8.95e-25	9.99e-24	45.5145
CHST11	0.125761	-0.00746635	11.5844	8.95e-25	9.99e-24	45.5142
CCDC87	-0.201351	-0.0202771	-11.5837	9e-25	1e-23	45.509
RHOQ	0.128595	0.00648337	11.583	9.04e-25	1.01e-23	45.5037
TMEM9	-0.0758321	0.0131771	-11.582	9.11e-25	1.01e-23	45.4967
PCMTD1	0.0933386	0.00176919	11.5817	9.13e-25	1.02e-23	45.494
MOCS1	0.11721	-0.00957199	11.5809	9.18e-25	1.02e-23	45.4887
C6orf114	-0.162894	-0.0194862	-11.5794	9.29e-25	1.03e-23	45.4772
PAX6	0.184517	-0.0306294	11.5792	9.3e-25	1.03e-23	45.4758
SMYD2	-0.187201	-0.0438564	-11.576	9.52e-25	1.06e-23	45.4527
PPIC	0.17349	-0.0323686	11.5759	9.53e-25	1.06e-23	45.4516
GYPE	-0.128677	0.0280181	-11.5736	9.69e-25	1.07e-23	45.4352
FBXL17	-0.19613	-0.0221144	-11.5735	9.7e-25	1.07e-23	45.4341
TARBP1	-0.215788	0.0162778	-11.5712	9.87e-25	1.09e-23	45.4174
NUAK1	-0.135336	-0.013508	-11.5678	1.01e-24	1.12e-23	45.3929
NDUFB2	-0.100434	0.00771527	-11.5675	1.01e-24	1.12e-23	45.3902
IL15	0.134679	-0.00240765	11.5674	1.01e-24	1.12e-23	45.3897
SERF1B	-0.143758	0.0154408	-11.5672	1.02e-24	1.12e-23	45.3882
FAM81A	-0.18848	-0.0324317	-11.567	1.02e-24	1.12e-23	45.3864
C5orf22	-0.167767	-0.035977	-11.5666	1.02e-24	1.13e-23	45.3842
C17orf72	-0.211341	-0.0110786	-11.5663	1.02e-24	1.13e-23	45.3814
VPS13C	0.121807	0.00858037	11.5655	1.03e-24	1.13e-23	45.3757
ZFYVE20	-0.106394	-0.0247235	-11.5643	1.04e-24	1.14e-23	45.3667
TM2D2	-0.111467	-0.0240204	-11.5642	1.04e-24	1.14e-23	45.3662
TNFRSF12A	0.293	-0.153402	11.562	1.06e-24	1.16e-23	45.3502
AUH	-0.163106	0.0544376	-11.5609	1.06e-24	1.17e-23	45.3424
KIAA0913	0.0993076	0.0308526	11.5604	1.07e-24	1.17e-23	45.3386
PMM1	-0.0937445	0.0105644	-11.5585	1.08e-24	1.19e-23	45.3248
ACO1	0.10195	-0.0292279	11.5567	1.1e-24	1.2e-23	45.3112
ANKRD46	-0.180667	0.000629302	-11.5442	1.2e-24	1.32e-23	45.2197
GJA4	0.310987	-0.0960924	11.5438	1.21e-24	1.32e-23	45.2168
FAM19A2	-0.233023	-0.0105948	-11.5434	1.21e-24	1.33e-23	45.2142
PTK9L	-0.0870524	0.0212862	-11.5429	1.22e-24	1.33e-23	45.2106
NXPH3	-0.219466	0.0201195	-11.5415	1.23e-24	1.34e-23	45.2004
RUNX3	0.220051	-0.0455333	11.541	1.23e-24	1.35e-23	45.1968
MRPL36	-0.0849949	0.0177096	-11.5398	1.24e-24	1.36e-23	45.188
ARRDC2	0.246381	-0.0342652	11.5357	1.28e-24	1.4e-23	45.1579
IL18RAP	0.318652	-0.0860932	11.5348	1.29e-24	1.41e-23	45.151
SLBP	-0.0920076	-0.00212394	-11.5345	1.29e-24	1.41e-23	45.1494
PAM	-0.134269	0.0339902	-11.5344	1.29e-24	1.41e-23	45.1481
ZBTB5	0.111667	-0.0426239	11.5326	1.31e-24	1.43e-23	45.135
CDKN1A	0.371814	-0.109565	11.532	1.32e-24	1.43e-23	45.1308
LRRC4C	-0.135551	-0.0361963	-11.5248	1.39e-24	1.51e-23	45.078
FGF7	-0.243686	-0.0564524	-11.5242	1.4e-24	1.52e-23	45.0735
HSD11B1L	-0.174814	-0.0303413	-11.5225	1.41e-24	1.53e-23	45.0614
CPNE3	0.139793	-0.0304501	11.5215	1.42e-24	1.55e-23	45.0538
ITGA7	0.121469	0.00114065	11.5205	1.43e-24	1.56e-23	45.0468
TYROBP	0.289309	-0.0498246	11.5188	1.45e-24	1.57e-23	45.0344
LRRTM1	-0.269367	-0.0422969	-11.5174	1.47e-24	1.59e-23	45.0242
NBPF15	0.128138	0.00557245	11.5155	1.49e-24	1.61e-23	45.0102
TCF3	0.138317	-0.00152936	11.5133	1.51e-24	1.64e-23	44.9945
ACADSB	-0.121932	0.00012784	-11.5126	1.52e-24	1.64e-23	44.9892
P4HA2	0.182011	-0.033863	11.5118	1.53e-24	1.65e-23	44.9835
DSC2	0.168692	-0.0489668	11.5089	1.56e-24	1.69e-23	44.9617
COL6A1	0.140923	0.0322509	11.5079	1.57e-24	1.7e-23	44.9546
BPGM	-0.088187	0.0114023	-11.5068	1.59e-24	1.71e-23	44.9466
H2AFJ	0.141471	-0.0237334	11.5068	1.59e-24	1.71e-23	44.9465
RAB32	0.141505	-0.0448632	11.5049	1.61e-24	1.73e-23	44.9331
C10orf97	-0.0944085	-0.0159061	-11.5022	1.64e-24	1.77e-23	44.913
PROK2	0.338111	-0.0589739	11.5019	1.65e-24	1.77e-23	44.9109
C2orf11	0.218707	-0.0495606	11.5018	1.65e-24	1.77e-23	44.9102
FBN3	-0.1271	0.0264138	-11.4999	1.67e-24	1.79e-23	44.8966
SLC4A10	-0.514173	-0.119244	-11.4973	1.7e-24	1.83e-23	44.8774
LPA	-0.179794	-0.0150022	-11.4953	1.73e-24	1.85e-23	44.863
COX6C	-0.125821	0.0675099	-11.4926	1.76e-24	1.89e-23	44.843
C17orf25	-0.0992274	-0.00945441	-11.4907	1.79e-24	1.91e-23	44.8294
GBAP	-0.113144	-0.0199356	-11.4902	1.79e-24	1.92e-23	44.8251
RHEB	-0.128581	-0.0164591	-11.49	1.8e-24	1.92e-23	44.8239
COX5A	-0.158348	0.0048592	-11.489	1.81e-24	1.94e-23	44.8166
C12orf29	-0.190954	-0.0508597	-11.487	1.84e-24	1.96e-23	44.8023
MGAT1	0.147961	-0.00629485	11.4864	1.84e-24	1.97e-23	44.7975
C14orf162	-0.146397	0.0248707	-11.4844	1.87e-24	2e-23	44.783
CLEC2L	-0.136931	0.032779	-11.484	1.88e-24	2e-23	44.7805
TEAD2	0.20247	0.0119263	11.482	1.91e-24	2.03e-23	44.7653
NAV3	-0.223205	-0.0696981	-11.4799	1.93e-24	2.06e-23	44.7505
KIAA0284	-0.133649	0.0932287	-11.4796	1.94e-24	2.07e-23	44.7479
LGALS9	0.147652	-0.0125623	11.4793	1.94e-24	2.07e-23	44.746
HBLD2	-0.129601	-0.0239506	-11.4784	1.96e-24	2.08e-23	44.7394
SMS	-0.132026	-0.0432061	-11.4722	2.05e-24	2.18e-23	44.6937
PIAS1	0.135209	-0.00374113	11.4721	2.05e-24	2.18e-23	44.6934
PTGES2	-0.111955	0.00873643	-11.4683	2.11e-24	2.24e-23	44.6655
LMBRD2	-0.0777623	0.0151016	-11.4673	2.12e-24	2.25e-23	44.6581
RTCD1	-0.130649	-0.0515711	-11.4658	2.15e-24	2.28e-23	44.647
NDRG1	0.224944	-0.0104197	11.4656	2.15e-24	2.28e-23	44.6461
NIT1	-0.0970509	0.00707166	-11.4612	2.22e-24	2.35e-23	44.6139
RAN	-0.283202	-0.0718428	-11.4608	2.23e-24	2.36e-23	44.6106
KCNA4	-0.240611	-0.0399838	-11.4588	2.26e-24	2.39e-23	44.5965
BCAR3	0.144052	-0.0275514	11.4584	2.27e-24	2.4e-23	44.5932
LRRTM3	-0.142252	-0.0297472	-11.4543	2.34e-24	2.47e-23	44.5633
TP53INP1	0.165329	-0.0288125	11.4526	2.37e-24	2.5e-23	44.551
CCNDBP1	-0.122074	-0.039112	-11.4492	2.43e-24	2.56e-23	44.5258
EML3	0.164231	-0.00414506	11.4444	2.51e-24	2.65e-23	44.4911
GRSF1	-0.0940213	0.00315036	-11.4419	2.56e-24	2.7e-23	44.4731
STAB1	0.236293	-0.0353101	11.4412	2.57e-24	2.71e-23	44.4675
LZTS2	0.126956	-0.0133395	11.4406	2.58e-24	2.72e-23	44.4631
PGS1	0.0831535	-0.0305083	11.4366	2.66e-24	2.8e-23	44.4345
USP10	-0.0785803	-0.0640283	-11.4352	2.69e-24	2.83e-23	44.4244
TMED5	0.134606	-0.0259033	11.4309	2.78e-24	2.92e-23	44.3925
BMP2K	0.153464	-0.000414269	11.4282	2.83e-24	2.97e-23	44.3728
TSPAN32	0.0699441	-0.00503072	11.426	2.88e-24	3.02e-23	44.3569
TMEM149	0.202539	-0.0642169	11.4204	3e-24	3.14e-23	44.3164
HPCAL4	-0.150491	-0.00103655	-11.4199	3.01e-24	3.16e-23	44.3125
DOPEY2	-0.169488	-0.0375196	-11.4184	3.04e-24	3.19e-23	44.3015
ACTL6A	0.178256	-0.0251076	11.418	3.05e-24	3.19e-23	44.2989
HYAL1	0.122513	-0.0177956	11.4101	3.23e-24	3.38e-23	44.2411
SEZ6L2	-0.203272	-0.0338167	-11.4079	3.29e-24	3.44e-23	44.225
ANKRD35	0.124252	0.00110256	11.4059	3.34e-24	3.49e-23	44.2105
MT1E	0.379502	0.0187828	11.404	3.38e-24	3.54e-23	44.1962
ASB2	-0.184346	-0.0144949	-11.4036	3.39e-24	3.54e-23	44.194
EPHB2	-0.0814526	-0.0061498	-11.3971	3.56e-24	3.71e-23	44.1465
EPB41L3	-0.23812	-0.0767178	-11.3955	3.6e-24	3.75e-23	44.1348
COQ3	-0.127954	-0.0431148	-11.394	3.64e-24	3.8e-23	44.1234
GRAMD3	0.243206	-0.0436758	11.3928	3.67e-24	3.83e-23	44.1149
TAF1C	0.124653	-0.0383912	11.3925	3.68e-24	3.83e-23	44.1125
DDX1	-0.139289	-0.0237554	-11.3913	3.71e-24	3.86e-23	44.1043
HMOX2	-0.117359	-0.00203155	-11.3906	3.73e-24	3.88e-23	44.0992
RNASE4	0.223762	-0.0335625	11.3903	3.74e-24	3.89e-23	44.0968
NFKBIZ	0.211321	-0.0214593	11.3903	3.74e-24	3.89e-23	44.0966
EEF1B2	-0.154213	0.0646418	-11.3901	3.75e-24	3.89e-23	44.0954
ZBTB1	0.16797	0.0025159	11.3895	3.76e-24	3.9e-23	44.0912
DUSP27	-0.178981	-0.0246362	-11.3873	3.83e-24	3.97e-23	44.0746
RP2	0.132203	0.0677072	11.3855	3.88e-24	4.02e-23	44.0617
CCNH	-0.146299	-0.00789218	-11.3844	3.91e-24	4.05e-23	44.0538
THEDC1	0.244689	-0.0481199	11.3836	3.93e-24	4.07e-23	44.0479
PIK4CA	-0.146133	0.0347558	-11.3808	4.01e-24	4.15e-23	44.0274
CLDN5	0.218688	-0.0499378	11.3757	4.16e-24	4.3e-23	43.9906
RAB40C	-0.101571	-0.000325467	-11.3699	4.35e-24	4.49e-23	43.9479
SSSCA1	-0.0649194	-0.00815875	-11.369	4.38e-24	4.52e-23	43.9417
POLR3F	-0.111174	0.0047376	-11.3683	4.4e-24	4.54e-23	43.9364
DDX39	0.111188	0.00690568	11.3668	4.45e-24	4.59e-23	43.9256
GLRB	-0.289191	-0.0646809	-11.3666	4.45e-24	4.59e-23	43.9242
CHST6	0.254951	-0.0972583	11.3661	4.47e-24	4.6e-23	43.9205
BGN	0.219043	0.000517913	11.3633	4.56e-24	4.7e-23	43.9003
ADCY1	-0.138285	0.00993515	-11.3615	4.62e-24	4.75e-23	43.8868
LOXL2	0.176931	-0.0194032	11.3615	4.62e-24	4.75e-23	43.8867
MRPS22	-0.0664581	-0.00209987	-11.359	4.71e-24	4.84e-23	43.8688
CES7	-0.132765	-0.0357774	-11.3587	4.72e-24	4.84e-23	43.867
ABCC9	0.157853	-0.0233704	11.3554	4.84e-24	4.96e-23	43.8426
STMN2	-0.268399	-0.0163388	-11.3539	4.89e-24	5.02e-23	43.8314
FBXO18	0.0661029	2.04e-06	11.3523	4.95e-24	5.07e-23	43.8203
GALNTL1	0.112441	-0.0361489	11.3505	5.01e-24	5.13e-23	43.807
SOX2	0.204824	-0.0309899	11.3478	5.11e-24	5.23e-23	43.7876
BACE2	0.161305	-0.0193696	11.3475	5.13e-24	5.24e-23	43.7848
MORC2	0.12354	-0.00382149	11.3449	5.22e-24	5.34e-23	43.7661
MAPK10	-0.120215	0.035227	-11.3436	5.27e-24	5.39e-23	43.7568
GOT2	-0.136866	-0.0599106	-11.3418	5.34e-24	5.46e-23	43.744
C12orf32	-0.10979	0.0303291	-11.3406	5.39e-24	5.5e-23	43.7347
CHRDL2	-0.18408	-0.0463556	-11.3379	5.5e-24	5.61e-23	43.7149
CDCA5	-0.184149	-0.0616034	-11.3369	5.54e-24	5.65e-23	43.7079
LHX6	-0.149148	0.00907979	-11.3366	5.55e-24	5.66e-23	43.7058
MYCBP2	-0.151809	-0.00245619	-11.336	5.58e-24	5.68e-23	43.7014
ANXA3	0.227812	-0.0488476	11.3354	5.6e-24	5.7e-23	43.6969
WDR47	-0.128662	0.00667866	-11.3351	5.61e-24	5.71e-23	43.6951
SAP30L	0.128468	-0.032675	11.3334	5.68e-24	5.78e-23	43.6827
VASN	0.234177	-0.0369385	11.3332	5.69e-24	5.78e-23	43.6811
COMMD8	-0.130721	-0.0281556	-11.3332	5.69e-24	5.78e-23	43.6807
C21orf63	0.128075	-0.0101388	11.3329	5.7e-24	5.79e-23	43.6791
ST6GALNAC3	0.102551	-0.00959022	11.3313	5.77e-24	5.86e-23	43.667
TGM2	0.122807	-0.0172208	11.3302	5.82e-24	5.9e-23	43.659
PRKCZ	-0.139165	-0.0240465	-11.3286	5.89e-24	5.97e-23	43.6473
TMEM142A	0.15687	-0.000188615	11.3284	5.9e-24	5.97e-23	43.6461
NETO1	-0.164803	0.00131613	-11.3272	5.95e-24	6.02e-23	43.6375
WDR54	-0.0945223	-0.018038	-11.3258	6.01e-24	6.08e-23	43.6269
KIAA0317	-0.0831489	0.00749081	-11.3256	6.02e-24	6.08e-23	43.6261
LRRC49	-0.179689	-0.0478698	-11.3254	6.03e-24	6.09e-23	43.6245
KCNN3	0.222435	-0.0636149	11.3231	6.13e-24	6.19e-23	43.6076
EIF4E3	-0.135113	-0.0411097	-11.3228	6.14e-24	6.2e-23	43.6052
GLMN	-0.111767	-0.0283764	-11.3209	6.23e-24	6.28e-23	43.5918
RAP1GDS1	-0.125811	-0.0283632	-11.3163	6.44e-24	6.49e-23	43.5583
PER2	-0.200448	0.0256278	-11.3056	6.97e-24	7.02e-23	43.4805
PRPF39	0.0917344	0.0053114	11.3032	7.09e-24	7.14e-23	43.4631
SDCCAG3	0.105792	-0.017619	11.3019	7.16e-24	7.2e-23	43.4535
GRIN2A	-0.208702	-0.0581217	-11.2995	7.29e-24	7.33e-23	43.4361
PCTP	0.106048	-0.034548	11.2992	7.31e-24	7.34e-23	43.4335
C11orf51	-0.101886	0.0623083	-11.2987	7.33e-24	7.37e-23	43.4299
SH3BP2	0.168392	-0.0327247	11.2953	7.52e-24	7.55e-23	43.4052
ATP5F1	-0.16133	-0.0527377	-11.2951	7.53e-24	7.55e-23	43.4039
UBE2L6	0.110532	-0.0141352	11.2944	7.57e-24	7.59e-23	43.3988
CIRBP	-0.282591	-0.0291003	-11.2919	7.71e-24	7.72e-23	43.381
MED31	-0.160642	-0.0350465	-11.2856	8.07e-24	8.08e-23	43.3348
PHF21B	0.183347	-0.0247597	11.2841	8.16e-24	8.17e-23	43.3239
SLC16A4	0.118498	0.0128111	11.2806	8.37e-24	8.37e-23	43.2989
APOLD1	0.402914	-0.133297	11.2755	8.69e-24	8.69e-23	43.2617
KIAA1524	-0.215598	0.049962	-11.2722	8.9e-24	8.89e-23	43.238
MTMR7	-0.0694886	0.0043295	-11.2712	8.97e-24	8.96e-23	43.2305
PPP1R2P1	-0.138757	-0.00966764	-11.2709	8.99e-24	8.97e-23	43.2285
CCDC41	-0.101154	-0.0277791	-11.2678	9.2e-24	9.17e-23	43.2056
NEGR1	-0.21281	-0.0309425	-11.2651	9.38e-24	9.35e-23	43.1863
OSBPL1A	-0.0969203	-0.00357932	-11.2635	9.49e-24	9.46e-23	43.1744
NCF4	0.153079	-0.0162893	11.2609	9.68e-24	9.63e-23	43.1554
CA8	0.115447	0.00181583	11.2605	9.7e-24	9.65e-23	43.1529
CDC27	-0.132226	-0.0232141	-11.2603	9.72e-24	9.66e-23	43.1514
TMC8	0.153554	0.0095622	11.2599	9.74e-24	9.68e-23	43.1486
GTF2H3	-0.164174	-0.0560195	-11.2596	9.77e-24	9.71e-23	43.1458
C3orf19	0.0718294	-0.0298968	11.2591	9.81e-24	9.74e-23	43.1422
CLU	0.28869	0.338563	11.2582	9.87e-24	9.79e-23	43.136
NOLA2	-0.0937437	-0.00859451	-11.2565	9.99e-24	9.91e-23	43.1234
MAOA	0.14258	-0.000261888	11.2556	1.01e-23	9.97e-23	43.1173
RHOBTB3	0.140511	-0.0357414	11.2532	1.02e-23	1.01e-22	43.0999
AFG3L2	-0.0822056	0.0135624	-11.2493	1.05e-23	1.04e-22	43.0715
GBP2	0.371092	-0.229535	11.245	1.09e-23	1.08e-22	43.0398
VPS29	-0.135882	-0.00390676	-11.2437	1.1e-23	1.09e-22	43.0304
FGF14	-0.223022	-0.056477	-11.243	1.1e-23	1.09e-22	43.0256
FANCE	0.0846615	0.0226722	11.2365	1.16e-23	1.14e-22	42.9784
GPHN	-0.0947897	-0.0348618	-11.2363	1.16e-23	1.14e-22	42.9771
PJA2	-0.20305	-0.0288227	-11.2358	1.16e-23	1.15e-22	42.973
ACAD11	0.147928	-0.0625266	11.2324	1.19e-23	1.18e-22	42.9485
PBXIP1	0.141335	0.0195162	11.2286	1.23e-23	1.21e-22	42.9213
PIGA	0.1386	-0.0483184	11.2285	1.23e-23	1.21e-22	42.9207
EHD1	0.118827	-0.0235232	11.225	1.26e-23	1.24e-22	42.8947
LRRC40	-0.142698	-0.0479218	-11.2202	1.3e-23	1.28e-22	42.8603
SMAP1L	-0.114694	-0.0196417	-11.2171	1.33e-23	1.31e-22	42.8378
SPAG7	-0.0733278	0.00529953	-11.2167	1.34e-23	1.31e-22	42.8345
XKR8	0.0962217	0.0340282	11.2156	1.35e-23	1.32e-22	42.8267
LY96	0.213022	-0.0308177	11.2151	1.35e-23	1.33e-22	42.8228
MRPS11	-0.0820635	-0.00776203	-11.2141	1.36e-23	1.34e-22	42.816
UQCRC1	-0.128447	-0.0413074	-11.2141	1.36e-23	1.34e-22	42.816
CDH26	0.117364	0.0193063	11.214	1.36e-23	1.34e-22	42.8149
LRPPRC	-0.114376	-0.0109794	-11.2115	1.39e-23	1.36e-22	42.7971
RRAGB	-0.128284	-0.0726901	-11.2114	1.39e-23	1.36e-22	42.7966
RP11-323H21.4	-0.0618066	0.00163401	-11.2078	1.43e-23	1.4e-22	42.7701
NEDD8	-0.0789485	0.031135	-11.2072	1.43e-23	1.4e-22	42.7659
COX7B	-0.109336	0.00554048	-11.2064	1.44e-23	1.41e-22	42.7602
MYEF2	-0.120336	-0.0189707	-11.1998	1.51e-23	1.48e-22	42.7119
NFIA	0.153123	-0.0266743	11.1983	1.53e-23	1.49e-22	42.7012
C17orf51	-0.167702	-0.0193714	-11.1979	1.53e-23	1.5e-22	42.6985
SLC16A9	0.302688	-0.0595413	11.1978	1.54e-23	1.5e-22	42.6978
MSX1	0.246624	-0.0199892	11.1964	1.55e-23	1.51e-22	42.6878
PTGFRN	-0.118924	0.00199729	-11.1917	1.61e-23	1.56e-22	42.6537
CNN3	0.222937	-0.0644779	11.1884	1.65e-23	1.6e-22	42.6296
IMPG1	-0.215121	-0.0300608	-11.1882	1.65e-23	1.6e-22	42.6284
SLC4A11	0.259561	-0.0392789	11.1832	1.71e-23	1.66e-22	42.5918
TXNDC	0.120281	-0.0187034	11.1829	1.71e-23	1.66e-22	42.5896
RASAL1	-0.160761	-0.047327	-11.1827	1.72e-23	1.67e-22	42.5879
PCCB	-0.132424	0.103023	-11.1808	1.74e-23	1.69e-22	42.5743
CMTM7	0.151783	-0.0123107	11.1799	1.75e-23	1.7e-22	42.5678
RBMX	-0.122016	-0.0300746	-11.1791	1.76e-23	1.71e-22	42.5621
EIF4A2	-0.262323	-0.00577296	-11.1775	1.78e-23	1.73e-22	42.5503
SLC2A5	0.312314	-0.107944	11.1758	1.8e-23	1.75e-22	42.5386
RNASE2	0.370169	-0.180874	11.1736	1.83e-23	1.78e-22	42.5221
CSTA	0.273992	-0.0731384	11.1706	1.87e-23	1.81e-22	42.5004
RAB15	-0.167766	0.00450557	-11.1703	1.88e-23	1.82e-22	42.4985
AHCTF1	0.130112	-0.00601649	11.1665	1.93e-23	1.87e-22	42.471
EIF3S12	-0.0965287	0.0134855	-11.1647	1.96e-23	1.89e-22	42.4579
PRDX2	-0.122026	0.0161277	-11.1632	1.98e-23	1.91e-22	42.4472
KIAA1267	0.0819511	0.0290405	11.1616	2e-23	1.93e-22	42.4357
RBP5	-0.126982	0.000325611	-11.1598	2.03e-23	1.96e-22	42.4225
ACAD9	-0.0880897	-0.0211797	-11.1592	2.04e-23	1.96e-22	42.4181
HLA-DRA	0.339956	-0.0610449	11.1555	2.09e-23	2.02e-22	42.3914
BDH2P1	0.156022	-0.0328025	11.1543	2.11e-23	2.03e-22	42.3828
ELAVL4	-0.185357	-0.00746499	-11.1533	2.13e-23	2.05e-22	42.375
C1QL3	-0.389785	-0.132976	-11.1531	2.13e-23	2.05e-22	42.3736
EFNA1	0.240569	-0.064655	11.1529	2.13e-23	2.05e-22	42.3725
DIO3	0.190924	0.03418	11.1506	2.17e-23	2.08e-22	42.356
NFE2	0.291929	-0.0399652	11.1494	2.19e-23	2.1e-22	42.347
CBS	0.0889132	0.0232344	11.1483	2.21e-23	2.12e-22	42.3392
UBE2S	-0.0956015	0.0262304	-11.1482	2.21e-23	2.12e-22	42.3381
SH3RF1	-0.104297	-0.00906222	-11.1465	2.23e-23	2.14e-22	42.3263
PLEKHM1	0.0979571	-0.0177721	11.1458	2.25e-23	2.15e-22	42.321
HERC5	0.157756	-0.0754054	11.1449	2.26e-23	2.16e-22	42.3146
CTDSPL2	-0.131664	-0.0274436	-11.1417	2.32e-23	2.22e-22	42.2911
RTBDN	0.0880266	0.026904	11.1405	2.34e-23	2.23e-22	42.2823
STARD10	0.12088	-0.0394451	11.1389	2.36e-23	2.26e-22	42.2713
COPS3	-0.109841	-0.0527887	-11.1366	2.4e-23	2.3e-22	42.2542
CEPT1	0.0987049	0.020768	11.1364	2.41e-23	2.3e-22	42.2531
ZNF675	-0.142534	-0.0246447	-11.1327	2.47e-23	2.36e-22	42.226
NNAT	-0.210687	0.0218499	-11.1315	2.49e-23	2.38e-22	42.2174
ZNF512	-0.124158	-0.00701411	-11.1284	2.55e-23	2.43e-22	42.1947
DNAJC18	-0.092605	0.000715584	-11.1269	2.58e-23	2.46e-22	42.1841
CD99	0.256067	0.0103731	11.126	2.6e-23	2.47e-22	42.1774
PARP10	0.140678	0.000153357	11.1259	2.6e-23	2.47e-22	42.1767
DNAJC6	-0.154159	-0.0447819	-11.1237	2.64e-23	2.51e-22	42.1613
DCLRE1C	0.0915801	0.00388185	11.1228	2.66e-23	2.53e-22	42.1544
LOXL3	0.0983069	0.0041657	11.1222	2.67e-23	2.54e-22	42.1502
NDUFA8	-0.103854	-0.0234797	-11.1161	2.79e-23	2.65e-22	42.1063
SLC27A3	0.129906	-0.0251629	11.1158	2.8e-23	2.65e-22	42.1038
C19orf23	0.0578978	-0.014877	11.1146	2.82e-23	2.68e-22	42.0953
UBE1DC1	-0.111649	-0.0415392	-11.1144	2.83e-23	2.68e-22	42.0935
SSBP1	-0.0760918	0.00327169	-11.1144	2.83e-23	2.68e-22	42.0935
ANXA1	0.24713	-0.108918	11.1132	2.85e-23	2.7e-22	42.0853
WAPAL	0.100034	-0.0249626	11.1128	2.86e-23	2.71e-22	42.0819
TAGLN2	0.129589	-0.0010165	11.1125	2.86e-23	2.71e-22	42.0803
LAMC1	0.130475	-0.0324262	11.1119	2.88e-23	2.72e-22	42.0756
TLR8	0.288843	-0.0767639	11.1117	2.88e-23	2.72e-22	42.074
CBLN1	-0.226285	-0.0360283	-11.1105	2.91e-23	2.75e-22	42.0656
RG9MTD3	-0.115877	-0.0518588	-11.1103	2.91e-23	2.75e-22	42.0641
GRAMD1B	-0.210558	0.00551869	-11.1098	2.92e-23	2.76e-22	42.0607
MLXIP	0.105939	0.00505512	11.1087	2.94e-23	2.78e-22	42.0528
DDB2	0.0990634	0.00499201	11.1074	2.97e-23	2.8e-22	42.0429
RHOV	-0.154991	-0.0126126	-11.1063	3e-23	2.82e-22	42.0351
ACSL1	0.19735	-0.0659564	11.1053	3.02e-23	2.84e-22	42.0281
GULP1	-0.161492	-0.0123902	-11.105	3.03e-23	2.85e-22	42.0258
SMTN	0.171172	-0.0151828	11.0999	3.14e-23	2.95e-22	41.9889
MAGEF1	-0.120908	0.000362486	-11.0995	3.15e-23	2.96e-22	41.986
NRCAM	-0.158403	-0.0129006	-11.0989	3.16e-23	2.97e-22	41.9819
TPI1	-0.142927	0.0709636	-11.0966	3.22e-23	3.02e-22	41.9652
PHF8	0.0892711	-0.000509455	11.0962	3.23e-23	3.03e-22	41.9621
GSDML	0.156305	-0.0287664	11.0958	3.24e-23	3.04e-22	41.9593
ACAT2	-0.137004	0.0398892	-11.0945	3.27e-23	3.06e-22	41.9499
PJA1	-0.126158	-0.017544	-11.0862	3.47e-23	3.25e-22	41.8899
APLN	0.123268	-0.00727551	11.0857	3.48e-23	3.26e-22	41.8864
EDD1	0.097934	-0.027979	11.0852	3.5e-23	3.27e-22	41.8825
ENO2	-0.174452	-0.032417	-11.0814	3.59e-23	3.36e-22	41.8554
RP11-130N24.1	-0.244083	-0.00702087	-11.0801	3.63e-23	3.39e-22	41.8456
SMOC1	0.176447	-0.0328351	11.0771	3.71e-23	3.47e-22	41.824
CXorf21	0.212605	-0.0331111	11.0767	3.72e-23	3.47e-22	41.821
C7	0.298548	-0.0459985	11.0733	3.81e-23	3.56e-22	41.7965
LGR4	0.158202	-0.0384981	11.0705	3.89e-23	3.63e-22	41.7766
RPLP1	0.0979992	0.03476	11.0674	3.98e-23	3.71e-22	41.7541
ZNF692	0.124034	-0.00334297	11.0664	4.01e-23	3.74e-22	41.7464
LRFN2	-0.166404	0.00184727	-11.0617	4.15e-23	3.87e-22	41.7127
UBE2D2	-0.0920753	-0.0144322	-11.0613	4.16e-23	3.88e-22	41.7096
SUSD1	-0.187892	-0.0105224	-11.0592	4.23e-23	3.93e-22	41.6951
TMEM55A	-0.141753	-0.022619	-11.0573	4.29e-23	3.99e-22	41.6809
NAP1L2	-0.186911	-0.00110876	-11.0549	4.36e-23	4.05e-22	41.6634
CLK2	0.0588321	0.00475965	11.0536	4.4e-23	4.09e-22	41.6543
C14orf112	-0.107448	-0.0172747	-11.0535	4.41e-23	4.09e-22	41.6534
C3	0.322175	-0.146343	11.0524	4.44e-23	4.12e-22	41.6458
C10orf105	0.287392	-0.0787858	11.0456	4.67e-23	4.33e-22	41.5965
FARSLA	-0.120437	-0.0146898	-11.0438	4.73e-23	4.38e-22	41.5837
GABRG3	-0.136765	-0.031489	-11.0436	4.74e-23	4.39e-22	41.5818
ATG7	-0.104421	-0.0477827	-11.0411	4.82e-23	4.47e-22	41.5642
NUP188	0.115487	-0.00995091	11.0397	4.87e-23	4.51e-22	41.554
ABO	-0.127441	-0.0179783	-11.0379	4.94e-23	4.56e-22	41.5413
CORO2A	-0.157587	-0.0095199	-11.0366	4.99e-23	4.61e-22	41.5314
C16orf35	0.158157	-0.0482498	11.0331	5.11e-23	4.73e-22	41.506
PELI1	0.109039	-0.0132178	11.0303	5.22e-23	4.82e-22	41.4862
ALKBH5	0.0651847	-0.014029	11.0266	5.36e-23	4.95e-22	41.4597
STT3A	0.0814246	0.011984	11.0261	5.38e-23	4.96e-22	41.456
DLX2	-0.221568	0.0824268	-11.022	5.54e-23	5.11e-22	41.4265
TCEAL4	-0.0856536	-0.0706241	-11.0173	5.74e-23	5.29e-22	41.3922
MKNK2	0.241578	-0.0281354	11.0166	5.77e-23	5.31e-22	41.3872
C22orf13	0.095776	-0.010737	11.012	5.96e-23	5.49e-22	41.3538
TUBB4Q	-0.161645	-0.00702335	-11.01	6.05e-23	5.56e-22	41.3398
SNRK	-0.101092	-0.0198131	-11.0092	6.09e-23	5.6e-22	41.3338
PRKCD	-0.155931	0.00955059	-11.0052	6.27e-23	5.76e-22	41.3051
ELL3	0.0972104	0.000611456	11.0026	6.38e-23	5.86e-22	41.2866
SLC7A4	-0.0809071	0.0355521	-11.0007	6.47e-23	5.94e-22	41.2727
GADD45G	0.214901	-0.0440343	10.9972	6.64e-23	6.09e-22	41.2472
CHD1	0.098887	-0.0193231	10.9913	6.93e-23	6.36e-22	41.2047
SERPINB1	0.258462	-0.0869824	10.9894	7.03e-23	6.44e-22	41.1914
VGCNL1	-0.235307	-0.0683317	-10.9816	7.44e-23	6.82e-22	41.1349
SYNGR3	-0.179923	0.0139894	-10.9811	7.47e-23	6.84e-22	41.131
DRD5	-0.226186	-0.00420965	-10.9782	7.63e-23	6.98e-22	41.1101
ABCC4	0.18478	-0.0416514	10.9778	7.65e-23	7e-22	41.1075
PDHA1	-0.0827166	-0.00541652	-10.9768	7.71e-23	7.04e-22	41.1001
TXNDC14	-0.0764527	-0.0210005	-10.9743	7.85e-23	7.17e-22	41.0823
SOX11	-0.115314	-0.00657895	-10.9743	7.85e-23	7.17e-22	41.082
CCDC43	-0.0697448	-0.0156446	-10.9737	7.88e-23	7.19e-22	41.0782
TUBA6	-0.16102	0.128743	-10.9737	7.88e-23	7.19e-22	41.0781
SYNGR2	0.178406	-0.0467935	10.9729	7.93e-23	7.23e-22	41.0723
HECW1	-0.193011	-0.0648487	-10.9691	8.15e-23	7.43e-22	41.0444
HCK	0.316898	-0.112727	10.9689	8.16e-23	7.43e-22	41.0432
NPFF	0.160642	-0.0258111	10.9679	8.22e-23	7.48e-22	41.0363
MAGI1	-0.180104	-0.030561	-10.9641	8.45e-23	7.69e-22	41.0086
GPATC4	-0.114957	-0.00270757	-10.9634	8.5e-23	7.73e-22	41.0033
NUAK2	0.241499	0.000282528	10.9588	8.78e-23	7.98e-22	40.9706
TFCP2	-0.103375	-0.0192808	-10.9586	8.79e-23	7.99e-22	40.9693
SLC35B4	-0.115804	-0.0285302	-10.9582	8.82e-23	8.01e-22	40.9665
CYC1	-0.0910921	-0.0317731	-10.9549	9.03e-23	8.2e-22	40.9428
TRPS1	0.173365	-0.0365783	10.9544	9.07e-23	8.22e-22	40.9388
EDG1	0.198792	-0.0238732	10.9535	9.13e-23	8.28e-22	40.932
NT5C3L	-0.0929707	-0.00589641	-10.9528	9.17e-23	8.31e-22	40.9274
NDUFA5	-0.188165	-0.0098524	-10.951	9.29e-23	8.42e-22	40.9146
EPM2AIP1	0.137039	-0.0398276	10.9505	9.33e-23	8.44e-22	40.9108
NEU1	-0.0928916	0.0964341	-10.9504	9.33e-23	8.44e-22	40.9104
C9orf4	-0.22254	-0.0602862	-10.9492	9.42e-23	8.52e-22	40.9011
CACNB1	-0.115718	0.0295876	-10.9469	9.58e-23	8.65e-22	40.8849
CYP2J2	0.186551	-0.0544877	10.9423	9.9e-23	8.94e-22	40.8518
RP4-747L4.3	0.211843	-0.0278946	10.9416	9.96e-23	8.99e-22	40.8464
TERF1	-0.101609	-0.00393278	-10.9351	1.04e-22	9.41e-22	40.8002
POLR3B	-0.10804	0.000618599	-10.9347	1.05e-22	9.44e-22	40.7972
AKR1C3	0.221893	-0.0896179	10.9307	1.08e-22	9.71e-22	40.7685
LZTR1	0.102051	0.0366827	10.9298	1.08e-22	9.77e-22	40.7616
ELAVL2	-0.211113	-0.0107724	-10.9284	1.1e-22	9.87e-22	40.7515
MYH9	0.157645	-0.0103277	10.9267	1.11e-22	9.98e-22	40.7393
LAMA5	0.1987	-0.0282953	10.9259	1.12e-22	1e-21	40.7337
ALPK1	0.15591	-0.0318487	10.9253	1.12e-22	1.01e-21	40.7296
C3orf57	-0.172897	-0.0431644	-10.9217	1.15e-22	1.03e-21	40.7036
EPHA5	-0.0960164	0.0202438	-10.9183	1.18e-22	1.06e-21	40.6788
DGCR9	-0.16353	-0.0192526	-10.917	1.19e-22	1.07e-21	40.6697
ARPC1A	-0.0953111	-0.0190837	-10.9151	1.21e-22	1.08e-21	40.6559
CLEC7A	0.243006	-0.0215031	10.9135	1.22e-22	1.09e-21	40.6448
CXCL16	0.177683	-0.0188173	10.9128	1.23e-22	1.1e-21	40.6395
RAPGEF1	-0.106137	0.0656566	-10.9115	1.24e-22	1.11e-21	40.6303
C10orf83	-0.127748	0.05831	-10.9113	1.24e-22	1.11e-21	40.6286
SYT4	-0.161702	0.0411924	-10.9082	1.27e-22	1.13e-21	40.6066
MOBKL1A	0.102957	-0.00496652	10.9077	1.27e-22	1.14e-21	40.603
TXNDC5	0.106901	-0.0248116	10.9041	1.31e-22	1.17e-21	40.5768
CCNI	-0.150117	0.0837914	-10.8986	1.36e-22	1.22e-21	40.537
CDC40	-0.183233	-0.033386	-10.8983	1.36e-22	1.22e-21	40.5352
ARID5A	0.216297	-0.0251755	10.8977	1.37e-22	1.22e-21	40.5305
ALDH3A2	0.118517	-0.0136733	10.8976	1.37e-22	1.22e-21	40.5299
ADAM33	0.222984	0.00158527	10.8958	1.39e-22	1.24e-21	40.5172
MSRB3	0.125401	-0.00986961	10.8948	1.4e-22	1.25e-21	40.5099
TADA1L	-0.143192	0.0356932	-10.8931	1.42e-22	1.26e-21	40.4977
C10orf75	0.169506	-0.0660497	10.8922	1.42e-22	1.27e-21	40.4917
HPS3	0.0842849	-0.00241459	10.8904	1.44e-22	1.28e-21	40.4785
RP3-477H23.1	0.0954395	0.0143101	10.8884	1.46e-22	1.3e-21	40.4642
GNB2L1	0.0829203	0.00885665	10.8884	1.46e-22	1.3e-21	40.4641
NPPA	-0.210443	-0.0311177	-10.8882	1.47e-22	1.3e-21	40.4623
FAM73A	-0.197401	0.0306472	-10.8869	1.48e-22	1.31e-21	40.4534
BBOX1	0.238263	-0.0246571	10.8869	1.48e-22	1.31e-21	40.4529
CDK5	-0.112912	-0.0118129	-10.8849	1.5e-22	1.33e-21	40.439
RTN4	-0.185519	0.191128	-10.8848	1.5e-22	1.33e-21	40.4383
ANKRD49	0.0899308	-0.00554946	10.8825	1.53e-22	1.35e-21	40.4216
CD14	0.336214	-0.138046	10.8811	1.54e-22	1.37e-21	40.4117
C11orf69	-0.144744	-0.0152821	-10.8801	1.56e-22	1.38e-21	40.4045
CXCL14	-0.197608	-0.0283941	-10.8775	1.59e-22	1.4e-21	40.3856
MT1G	0.444912	-0.0603078	10.8749	1.62e-22	1.43e-21	40.3671
HSD3B7	0.104991	0.00865016	10.8721	1.65e-22	1.46e-21	40.3469
RABL4	-0.0957885	0.00538191	-10.8711	1.66e-22	1.47e-21	40.3396
CLEC4G	-0.175493	-0.0405056	-10.8683	1.69e-22	1.5e-21	40.3199
CCDC81	0.0812733	0.00604176	10.8669	1.71e-22	1.51e-21	40.3097
FAM79A	-0.122617	0.0243824	-10.866	1.72e-22	1.52e-21	40.303
RNU17D	0.172231	-0.0441905	10.8653	1.73e-22	1.53e-21	40.2977
LMAN2L	0.0935452	-0.015352	10.8632	1.76e-22	1.55e-21	40.2827
MRPS30	-0.186228	-0.0431052	-10.8614	1.78e-22	1.57e-21	40.2698
S100A6	0.154936	0.0153429	10.8584	1.82e-22	1.6e-21	40.2484
TSPAN5	-0.206146	-0.0675351	-10.8581	1.82e-22	1.61e-21	40.2464
PRDX5	-0.0974236	0.0455346	-10.8542	1.88e-22	1.65e-21	40.2185
EPOR	0.10773	0.02573	10.8542	1.88e-22	1.65e-21	40.218
CD180	0.238019	-0.0454336	10.8518	1.91e-22	1.68e-21	40.2009
CD47	-0.14963	-0.0420878	-10.8517	1.91e-22	1.68e-21	40.2002
NEIL1	0.100592	-0.0240086	10.8516	1.91e-22	1.68e-21	40.1996
CD300A	0.310416	-0.091807	10.8509	1.92e-22	1.69e-21	40.1945
MVP	0.205598	-0.067366	10.8487	1.95e-22	1.71e-21	40.1785
TXNL4A	-0.102141	-0.00595115	-10.8477	1.97e-22	1.72e-21	40.1718
HBXIP	-0.0730213	0.0150042	-10.847	1.98e-22	1.73e-21	40.1664
STK36	0.124187	-0.0220779	10.8446	2.01e-22	1.76e-21	40.1495
BNIP3	-0.178608	-0.0488076	-10.8443	2.02e-22	1.77e-21	40.1469
SLC44A3	0.257462	-0.0715995	10.8442	2.02e-22	1.77e-21	40.1467
C17orf27	0.167959	-0.0510825	10.8363	2.14e-22	1.87e-21	40.0896
ZNF25	-0.143925	0.0349486	-10.8349	2.16e-22	1.89e-21	40.0795
TEGT	0.104844	0.0215508	10.8343	2.17e-22	1.89e-21	40.0756
ARNTL2	-0.106377	-0.00786353	-10.8343	2.17e-22	1.89e-21	40.0755
ZFP64	-0.114076	-0.0110989	-10.8318	2.21e-22	1.93e-21	40.0576
ARMCX3	-0.182019	-0.0489343	-10.8317	2.21e-22	1.93e-21	40.0569
IRF2	0.124016	0.0676508	10.8309	2.22e-22	1.94e-21	40.0507
PDCD10	-0.116109	0.034319	-10.8304	2.23e-22	1.94e-21	40.0475
[truncated: 15,407 more rows]

## Sheet: Supplementary Table 2
3840 DEGs
	logFC	AveExpr	t	P.Value	adj.P.Val	B
S100A8	0.791072	-0.42341	12.4222	1.74942e-27	2.81931e-26	51.6973
SERPINA3	0.767006	-0.489816	13.4245	9.06811e-31	2.4365e-29	59.2002
S100A9	0.706751	-0.324683	13.059	1.44446e-29	3.16238e-28	56.4543
XIST	0.638513	-0.840908	5.59445	6.22626e-08	1.58248e-07	7.30808
GFAP	0.637652	0.128765	15.2997	5.61005e-37	5.24962e-35	73.3849
FKBP5	0.615901	-0.170526	18.2877	8.03589e-47	1.74831e-43	95.8751
C4B	0.587885	-0.155367	17.7812	3.62359e-45	4.14802e-42	92.0968
SLCO4A1	0.571189	-0.152707	16.4237	1.06158e-40	2.56622e-38	81.8918
CP	0.562797	-0.263018	12.4963	1.00341e-27	1.68249e-26	52.2485
MT2A	0.54157	-0.0209734	14.1677	3.17774e-33	1.35835e-31	64.8094
RGS1	0.541238	-0.224679	9.23336	1.73274e-17	9.43629e-17	28.9095
FCGBP	0.536616	-0.222607	13.1849	5.57473e-30	1.29717e-28	57.3987
TNFRSF11B	0.529292	0.0206336	13.5928	2.52611e-31	7.51573e-30	60.4681
ANGPTL4	0.517574	-0.193258	13.4549	7.19694e-31	1.9883e-29	59.4294
EMP1	0.509429	-0.218395	14.1485	3.67773e-33	1.55366e-31	64.6644
CXCL1	0.503159	-0.174901	11.5964	8.18939e-25	9.19589e-24	45.6021
SCIN	0.502062	-0.233578	12.4634	1.28402e-27	2.12033e-26	52.004
TLR2	0.498649	-0.157896	16.1906	6.26703e-40	1.17288e-37	80.1299
CSDA	0.494013	-0.180265	13.5877	2.6258e-31	7.75927e-30	60.4297
C4A	0.492444	-0.103355	18.078	3.87995e-46	7.5034e-43	94.3133
BAG3	0.491571	-0.129	14.789	2.7744e-35	1.78186e-33	69.5137
MAFF	0.489249	-0.160772	14.1487	3.67359e-33	1.55366e-31	64.6656
CEBPD	0.484945	-0.0891799	14.0439	8.16321e-33	3.29653e-31	63.8733
PDLIM1	0.466842	-0.107834	12.2963	4.49304e-27	6.84176e-26	50.762
SLC14A1	0.464862	-0.189785	12.0422	2.99722e-26	4.06282e-25	48.8806
SYTL4	0.464575	-0.100393	15.1219	2.18178e-36	1.85239e-34	72.0371
HSPB1	0.460299	-0.0854045	14.0641	6.99684e-33	2.84533e-31	64.0263
IFITM2	0.459565	-0.0179199	14.8575	1.64339e-35	1.10437e-33	70.0334
ADM	0.458404	-0.162739	10.7943	2.89745e-22	2.49777e-21	39.7885
CHI3L1	0.456939	-0.304332	11.5883	8.6993e-25	9.73707e-24	45.5423
IFITM3	0.453277	-0.0254165	15.3165	4.93476e-37	4.66791e-35	73.5122
S100A12	0.450238	-0.251995	9.50807	2.62667e-18	1.54973e-17	30.7735
GEM	0.444992	-0.123814	15.1486	1.77928e-36	1.54071e-34	72.2395
MT1G	0.444912	-0.0603078	10.8749	1.61529e-22	1.42856e-21	40.3671
CD163	0.437754	-0.147309	12.7624	1.3551e-28	2.54703e-27	54.2339
HSD11B2	0.43591	-0.094069	15.2803	6.50973e-37	6.02669e-35	73.2373
MT1M	0.43579	-0.024285	14.3971	5.52557e-34	2.79571e-32	66.5452
MT1L	0.433593	-0.0777513	14.7787	3.00062e-35	1.91303e-33	69.4359
C1QA	0.43247	-0.110669	13.6414	1.74643e-31	5.39905e-30	60.8343
AQP1	0.429519	-0.251384	10.5799	1.36065e-21	1.09285e-20	38.2571
SPP1	0.428255	-0.206796	11.9035	8.41548e-26	1.08097e-24	47.8572
ANGPT2	0.427526	-0.153676	12.2587	5.95187e-27	8.8692e-26	50.4832
TIMP1	0.423619	-0.18609	12.8281	8.26258e-29	1.60502e-27	54.7246
MT1JP	0.42353	-0.0182941	13.5656	3.10739e-31	9.09037e-30	60.2626
VSIG4	0.421799	-0.131082	14.9632	7.33152e-36	5.407e-34	70.8343
IFI30	0.420842	-0.165546	12.7987	1.03127e-28	1.98116e-27	54.5047
LILRB3	0.419606	-0.113084	12.391	2.20955e-27	3.4993e-26	51.4657
MT1A	0.417869	-0.159468	12.5408	7.1835e-28	1.22457e-26	52.5799
MGP	0.413316	-0.0886478	8.37735	5.25081e-15	2.34145e-14	23.2711
LCP1	0.409177	-0.113085	14.3637	7.12657e-34	3.52381e-32	66.2928
MT1F	0.408064	-0.0468603	10.7132	5.20953e-22	4.38664e-21	39.2076
ITPKB	0.407661	-0.0742122	19.3884	2.19566e-50	9.55388e-47	104.013
FCGR2A	0.407199	-0.103067	13.2366	3.76843e-30	9.09701e-29	57.7871
AEBP1	0.405568	-0.0587551	15.0248	4.58175e-36	3.52856e-34	71.3008
C20orf127	0.405177	-0.0401899	13.4027	1.06978e-30	2.83403e-29	59.0362
SERPINA5	0.403811	-0.226912	10.8016	2.74858e-22	2.37887e-21	39.8407
APOLD1	0.402914	-0.133297	11.2755	8.69095e-24	8.68845e-23	43.2617
TUBB6	0.40232	-0.106333	13.6207	2.04437e-31	6.25346e-30	60.678
KLF15	0.400147	-0.0595395	17.3968	6.59924e-44	4.9939e-41	89.2177
GJA1	0.399706	-0.0624104	11.9054	8.29715e-26	1.06656e-24	47.8713
RHBDF2	0.396693	-0.0784238	15.6596	3.59611e-38	4.50289e-36	76.1112
C1orf162	0.395838	-0.113745	16.2927	2.87812e-40	5.89338e-38	80.9021
DDIT4	0.393975	-0.0811437	13.5801	2.78316e-31	8.19465e-30	60.3719
PRG1	0.388964	-0.0989615	12.3275	3.55631e-27	5.50691e-26	50.9938
C20orf54	0.38672	-0.0550027	16.5703	3.482e-41	9.32373e-39	82.998
CFH	0.383939	-0.0880342	13.8149	4.66874e-32	1.61229e-30	62.1431
ADH1B	0.381666	-0.0969706	12.9198	4.13706e-29	8.42171e-28	55.4106
IL18	0.381167	-0.11065	13.4988	5.15857e-31	1.45519e-29	59.7598
MT1E	0.379502	0.0187828	11.404	3.384e-24	3.53532e-23	44.1962
IL6	0.378476	-0.270817	7.14235	1.18151e-11	4.05286e-11	15.6785
F13A1	0.377798	-0.0911642	8.3956	4.66168e-15	2.08738e-14	23.3884
S100A11	0.377242	-0.0547188	12.7872	1.12485e-28	2.14436e-27	54.4186
CFHR1	0.373172	-0.0844455	13.711	1.02868e-31	3.35913e-30	61.3594
CDKN1A	0.371814	-0.109565	11.532	1.31767e-24	1.43338e-23	45.1308
CLEC2B	0.371653	-0.0644416	15.8246	1.0206e-38	1.50539e-36	77.361
GBP2	0.371092	-0.229535	11.245	1.08735e-23	1.07591e-22	43.0398
ANXA2	0.370383	-0.108308	11.8677	1.09799e-25	1.3929e-24	47.5936
RNASE2	0.370169	-0.180874	11.1736	1.8337e-23	1.77506e-22	42.5221
CCL2	0.369331	-0.240258	10.2479	1.46308e-20	1.06325e-19	35.9064
VIM	0.367522	0.0123922	12.693	2.28574e-28	4.18771e-27	53.7154
C1R	0.367317	-0.0966569	11.7729	2.21921e-25	2.69919e-24	46.8961
FCGR3A	0.366842	-0.178072	9.84869	2.45346e-19	1.59278e-18	33.1173
ANXA2P2	0.366693	-0.123101	12.0396	3.05532e-26	4.13248e-25	48.8616
FPR1	0.366532	-0.159527	10.2818	1.14981e-20	8.46191e-20	36.1448
IL18R1	0.365373	-0.0898198	10.0713	5.12048e-20	3.55068e-19	34.667
HSPA1A	0.365165	-0.151692	7.36517	3.09158e-12	1.11153e-11	16.9947
IFITM1	0.364645	-0.0738386	13.6368	1.80881e-31	5.5721e-30	60.7994
ATOH8	0.362225	-0.0703804	16.6774	1.5421e-41	4.5492e-39	83.8061
IL1R2	0.359814	-0.124527	10.0937	4.3697e-20	3.04706e-19	34.8239
ANXA2P1	0.359596	-0.103208	12.2605	5.87219e-27	8.75797e-26	50.4966
FAM107A	0.358023	-0.00315365	17.0525	8.94103e-43	4.57702e-40	86.6317
GPR4	0.357351	-0.0916064	12.9403	3.54374e-29	7.31659e-28	55.5642
DDIT4L	0.356367	-0.0998578	13.2612	3.12621e-30	7.68527e-29	57.9724
SLC39A12	0.356106	-0.0978729	13.7623	6.96465e-32	2.32222e-30	61.7463
OGN	0.35431	-0.0926303	6.16608	3.08976e-09	8.72725e-09	10.2312
NFKBIA	0.351905	-0.0686239	17.2505	1.99615e-43	1.24082e-40	88.1195
CFHR1P	0.351781	-0.0641202	12.857	6.64164e-29	1.30619e-27	54.9411
C1QC	0.350795	-0.0419134	12.0678	2.47621e-26	3.38943e-25	49.0699
TXNIP	0.350614	-0.076339	11.6184	6.96271e-25	7.86412e-24	45.7629
GADD45B	0.350412	-0.106047	10.2589	1.35343e-20	9.87278e-20	35.9835
CFI	0.349491	-0.114849	13.978	1.34827e-32	5.19172e-31	63.3755
CES1	0.348444	-0.0796668	9.31097	1.01931e-17	5.66447e-17	29.4336
PLA1A	0.346362	-0.0903874	14.1917	2.64665e-33	1.15451e-31	64.9909
ALOX5AP	0.343679	-0.12021	12.1736	1.12464e-26	1.61239e-25	49.8523
PYGL	0.342181	-0.113554	13.9765	1.36399e-32	5.24068e-31	63.364
RAB20	0.340706	-0.0433324	14.0312	8.99554e-33	3.61588e-31	63.777
MT1X	0.34069	-0.0361548	15.1904	1.29283e-36	1.15393e-34	72.5564
TMPRSS5	0.340598	-0.139539	9.68979	7.44609e-19	4.60715e-18	32.0196
HLA-DRA	0.339956	-0.0610449	11.1555	2.09228e-23	2.01528e-22	42.3914
PRELP	0.339789	-0.0375214	14.2613	1.55666e-33	7.07408e-32	65.5175
C1QB	0.339002	-0.0677713	13.4244	9.07125e-31	2.4365e-29	59.1998
S100A10	0.338638	-0.0484153	12.9749	2.72737e-29	5.71925e-28	55.8239
BCL6	0.338529	-0.0655643	16.7081	1.22088e-41	3.72797e-39	84.0379
IL4R	0.338359	-0.0838023	14.4921	2.6764e-34	1.39888e-32	67.2645
PROK2	0.338111	-0.0589739	11.5019	1.64514e-24	1.7697e-23	44.9109
C21orf62	0.337692	-0.144227	13.6294	1.9136e-31	5.8741e-30	60.7436
MT1H	0.336773	-0.0216691	15.1466	1.80622e-36	1.5563e-34	72.2246
SELL	0.336369	-0.0693574	14.3239	9.65837e-34	4.63096e-32	65.9911
CD14	0.336214	-0.138046	10.8811	1.54414e-22	1.36772e-21	40.4117
CHI3L2	0.335449	-0.357426	8.37731	5.25195e-15	2.34145e-14	23.2709
MS4A6A	0.335276	-0.0694667	13.503	4.99762e-31	1.41207e-29	59.7912
C3AR1	0.33374	-0.0824867	12.5761	5.50604e-28	9.5546e-27	52.8436
LAT2	0.333695	-0.138906	12.8774	5.69595e-29	1.13171e-27	55.0935
LIMK2	0.33333	-0.091892	14.2956	1.19824e-33	5.58526e-32	65.7772
HGF	0.333266	-0.0941112	13.0526	1.51683e-29	3.30934e-28	56.4058
TBX15	0.331998	-0.0388189	11.8498	1.25423e-25	1.57731e-24	47.4617
PF4	0.331757	-0.167302	9.10323	4.19931e-17	2.2175e-16	28.0352
MS4A7	0.33067	-0.10751	12.4002	2.06294e-27	3.29407e-26	51.5338
SPTLC2L	0.330611	-0.128082	7.30906	4.34301e-12	1.54202e-11	16.6609
HAMP	0.33055	-0.192865	9.64149	1.04199e-18	6.36567e-18	31.6874
PLAC8	0.33029	-0.21343	8.76364	4.11719e-16	1.99999e-15	25.7818
SECTM1	0.330221	-0.150075	9.38866	5.98136e-18	3.40548e-17	29.9603
ITGA5	0.325397	-0.041751	12.6409	3.38247e-28	6.01962e-27	53.3268
C1S	0.325374	-0.0881932	13.0484	1.56487e-29	3.40456e-28	56.3749
VNN2	0.323735	-0.0595626	9.82269	2.94365e-19	1.89756e-18	32.9372
CHST3	0.322687	-0.0962696	15.2469	8.39642e-37	7.61144e-35	72.9847
IHPK3	0.322636	-0.159281	10.0816	4.76059e-20	3.30903e-19	34.7391
ADFP	0.322554	-0.105438	13.9212	2.07904e-32	7.57022e-31	62.9458
C3	0.322175	-0.146343	11.0524	4.44152e-23	4.12071e-22	41.6458
RNASE3	0.321622	-0.123307	10.6245	9.87556e-22	8.05832e-21	38.5744
CLIC1	0.320994	-0.0706971	14.2543	1.64161e-33	7.44068e-32	65.4648
SLC6A20	0.320475	-0.0855696	6.74634	1.20288e-10	3.79431e-10	13.4039
ZFP36L1	0.319551	-0.0533317	16.6641	1.70685e-41	4.95127e-39	83.7054
IL18RAP	0.318652	-0.0860932	11.5348	1.29115e-24	1.40804e-23	45.151
CD93	0.317735	-0.106653	10.7422	4.22435e-22	3.58832e-21	39.4152
HCK	0.316898	-0.112727	10.9689	8.16179e-23	7.43359e-22	41.0432
C9orf61	0.316516	-0.0999109	14.0296	9.10329e-33	3.64899e-31	63.7652
PDLIM4	0.314622	-0.106941	12.5574	6.33707e-28	1.08989e-26	52.7042
TNFRSF10B	0.312501	-0.0517231	16.885	3.18656e-42	1.28982e-39	85.3707
SLC2A5	0.312314	-0.107944	11.1758	1.80346e-23	1.74675e-22	42.5386
A4GALT	0.311136	-0.0195226	13.7197	9.62968e-32	3.15046e-30	61.4249
GJA4	0.310987	-0.0960924	11.5438	1.20819e-24	1.32339e-23	45.2168
LRRC32	0.310425	-0.0365734	14.3123	1.05521e-33	5.03178e-32	65.9033
CD300A	0.310416	-0.091807	10.8509	1.9229e-22	1.6869e-21	40.1945
SLC16A12	0.309006	-0.0120982	8.30539	8.38311e-15	3.6688e-14	22.81
PALLD	0.308877	-0.071128	15.5408	8.90672e-38	1.00014e-35	75.2112
SGK	0.308155	-0.114829	11.6533	5.38044e-25	6.18538e-24	46.0184
ZIC1	0.307923	-0.073217	12.3547	2.9018e-27	4.5419e-26	51.1955
MRVI1	0.307007	-0.0669341	14.1369	4.01767e-33	1.685e-31	64.5767
PHYHD1	0.306652	-0.0143721	14.3452	8.20915e-34	3.9689e-32	66.1524
FGF2	0.304195	-0.0917152	12.1478	1.36296e-26	1.93022e-25	49.6618
SLC16A9	0.302688	-0.0595413	11.1978	1.53568e-23	1.4974e-22	42.6978
EMP3	0.301867	-0.0753659	16.2597	3.70047e-40	7.31894e-38	80.6527
PPBP	0.30169	-0.149284	7.63723	5.82301e-13	2.21626e-12	18.6353
AQP4	0.301292	-0.0847388	13.4666	6.5881e-31	1.83172e-29	59.5171
MYOT	0.301062	-0.105807	10.7386	4.33488e-22	3.68042e-21	39.3896
MS4A4A	0.300145	-0.0443138	12.1065	1.85568e-26	2.59006e-25	49.3559
LILRA2	0.299856	-0.0904902	12.9055	4.60576e-29	9.26742e-28	55.3042
CD44	0.299757	-0.106049	9.88908	1.84812e-19	1.21291e-18	33.3975
TPD52L1	0.299588	-0.0489876	15.653	3.782e-38	4.66849e-36	76.0612
IL17RB	0.299502	-0.0854701	13.8623	3.25355e-32	1.14631e-30	62.5014
TGIF	0.29884	-0.0312878	16.3468	1.90756e-40	4.25654e-38	81.3102
EPHA2	0.298837	-0.0266155	13.1077	1.00007e-29	2.25177e-28	56.819
EMX2	0.298836	-0.0276572	15.6203	4.8531e-38	5.78549e-36	75.8137
C7	0.298548	-0.0459985	11.0733	3.81473e-23	3.56007e-22	41.7965
ROM1	0.297836	-0.0537106	16.4469	8.90259e-41	2.18239e-38	82.0665
EDN1	0.297592	-0.106648	9.64017	1.05155e-18	6.41734e-18	31.6784
RARRES3	0.29734	-0.0874861	13.2353	3.80619e-30	9.16277e-29	57.7772
NCF2	0.296093	-0.0480827	12.2768	5.19829e-27	7.82666e-26	50.6175
PDK4	0.295271	-0.143956	9.20873	2.04965e-17	1.10755e-16	28.7436
LYZ	0.295045	-0.0532232	9.47943	3.20102e-18	1.87336e-17	30.5781
CRABP1	0.294649	-0.0323449	6.34503	1.1589e-09	3.38491e-09	11.1884
CFB	0.294435	-0.0445085	12.1325	1.52761e-26	2.1494e-25	49.5487
LAPTM5	0.293933	-0.103065	12.6985	2.19355e-28	4.0273e-27	53.7562
TNFRSF1A	0.293504	-0.0372088	15.7365	1.99971e-38	2.74272e-36	76.6935
CD59	0.293427	-0.0260621	18.0306	5.54277e-46	9.64719e-43	93.9594
TNFRSF12A	0.293	-0.153402	11.562	1.05602e-24	1.16109e-23	45.3502
TGFBR3	0.292292	-0.0740255	14.3487	7.9887e-34	3.87307e-32	66.1794
NFE2	0.291929	-0.0399652	11.1494	2.1882e-23	2.1007e-22	42.347
CPVL	0.291299	-0.078286	11.7808	2.09201e-25	2.55519e-24	46.9546
PLSCR4	0.289763	-0.103196	11.9879	4.49218e-26	5.9322e-25	48.4795
TYROBP	0.289309	-0.0498246	11.5188	1.45229e-24	1.57392e-23	45.0344
TLR8	0.288843	-0.0767639	11.1117	2.88261e-23	2.72377e-22	42.074
CLU	0.28869	0.338563	11.2582	9.86716e-24	9.79122e-23	43.136
NP	0.288649	-0.0855587	12.2143	8.29198e-27	1.20671e-25	50.1545
HVCN1	0.2886	-0.0797881	15.8596	7.81356e-39	1.19294e-36	77.6261
STX11	0.288455	0.00531444	12.028	3.33129e-26	4.48076e-25	48.7758
CEBPB	0.288242	-0.0218253	15.5519	8.17744e-38	9.2421e-36	75.2959
FGL2	0.287642	-0.0684903	9.40183	5.46363e-18	3.12195e-17	30.0497
C10orf105	0.287392	-0.0787858	11.0456	4.66797e-23	4.3285e-22	41.5965
PRDM6	0.286849	-0.0468239	9.88499	1.90201e-19	1.24734e-18	33.3691
ITGB2	0.285351	-0.0946903	12.1732	1.12732e-26	1.6149e-25	49.85
FMOD	0.285303	-0.0521091	7.50911	1.2837e-12	4.75076e-12	17.8582
FAM20A	0.284779	-0.0492075	8.2622	1.10898e-14	4.81703e-14	22.5343
MID1IP1	0.284625	0.0213197	9.03084	6.85448e-17	3.54749e-16	27.5514
HLA-DMB	0.284483	-0.0717618	10.7453	4.13016e-22	3.51003e-21	39.4375
LTBR	0.284355	-0.000384422	13.6031	2.33547e-31	6.98903e-30	60.5459
FGFRL1	0.284307	0.0224698	13.4391	8.11544e-31	2.20358e-29	59.3103
LRP10	0.283873	-0.0344384	14.9177	1.03805e-35	7.2852e-34	70.4893
DLEC1	0.283787	-0.0318834	13.0636	1.3956e-29	3.06803e-28	56.4884
LTF	0.283352	-0.189793	5.7819	2.37791e-08	6.26704e-08	8.24339
PXN	0.283068	-0.0212509	17.3089	1.28265e-43	8.92981e-41	88.5583
ALX3	0.283057	-0.0665881	9.74997	4.89409e-19	3.08853e-18	32.4345
TRIP10	0.281751	-0.00870053	13.8866	2.7055e-32	9.66925e-31	62.6845
SLA	0.281739	-0.0587001	15.0034	5.39413e-36	4.04676e-34	71.1389
SLC1A3	0.281631	0.0269705	11.8433	1.31551e-25	1.65078e-24	47.4144
2020-03-03	0.281288	-0.0745606	13.8848	2.74169e-32	9.7585e-31	62.6713
LRP4	0.281155	-0.0285051	14.9022	1.16835e-35	8.13406e-34	70.3719
RAB13	0.280492	-0.00082446	14.8052	2.45107e-35	1.59182e-33	69.6367
ADH1A	0.279947	-0.0986612	11.7826	2.06486e-25	2.52557e-24	46.9676
CRYAB	0.279947	0.0326455	8.86395	2.10654e-16	1.05025e-15	26.4431
COL8A1	0.278086	-0.0233335	9.19953	2.18231e-17	1.17667e-16	28.6817
ACSL5	0.278012	-0.0856476	12.8267	8.35009e-29	1.61957e-27	54.7141
TBXAS1	0.276933	-0.0575941	12.3462	3.09101e-27	4.81639e-26	51.1329
STOM	0.276906	-0.0362479	15.5246	1.00761e-37	1.11703e-35	75.0887
TMBIM1	0.2768	-0.0553532	11.7439	2.7498e-25	3.30755e-24	46.6837
HIST1H1C	0.276571	-0.0900704	12.1257	1.60767e-26	2.25657e-25	49.4981
IL15RA	0.276234	-0.0588281	14.3833	6.13935e-34	3.06176e-32	66.4407
MIA	0.275964	-0.101728	9.48624	3.05421e-18	1.78985e-17	30.6245
CDA	0.275195	-0.036283	12.7503	1.48516e-28	2.77352e-27	54.143
PECAM1	0.274551	-0.0771952	14.1956	2.56963e-33	1.12373e-31	65.0202
CSTA	0.273992	-0.0731384	11.1706	1.87427e-23	1.81332e-22	42.5004
GYPC	0.273262	-0.00583232	13.4054	1.04827e-30	2.78979e-29	59.0564
OR7A5	0.272939	-0.0696333	8.63795	9.48491e-16	4.47992e-15	24.9585
HCLS1	0.271552	-0.063343	14.6962	5.63268e-35	3.39228e-33	68.811
PTGDS	0.270894	0.181954	8.05078	4.3153e-14	1.787e-13	21.1959
HMOX1	0.269942	-0.0720293	10.7972	2.83718e-22	2.45067e-21	39.8093
CRISPLD2	0.26843	-0.0660288	9.53678	2.1537e-18	1.28023e-17	30.9697
EBI3	0.267614	-0.0161402	12.0266	3.36705e-26	4.52381e-25	48.7653
RASL12	0.267587	-0.0923744	12.4705	1.21771e-27	2.02235e-26	52.0565
DSP	0.26741	-0.061149	5.27012	3.12096e-07	7.49452e-07	5.74573
COL8A2	0.267392	-0.0553893	11.9713	5.08044e-26	6.66856e-25	48.3575
CD74	0.267309	0.0047436	10.0384	6.45912e-20	4.44176e-19	34.4373
GPSM3	0.266373	-0.00711621	13.4517	7.37713e-31	2.02842e-29	59.4049
CLEC5A	0.266352	0.0214718	12.8555	6.7212e-29	1.31886e-27	54.9293
C6orf145	0.266035	-0.0868198	15.2774	6.65489e-37	6.10953e-35	73.2154
ANKRD25	0.26593	-0.0230947	13.6444	1.70733e-31	5.30646e-30	60.8567
ERBB2IP	0.265886	-0.0780016	13.6297	1.90873e-31	5.8695e-30	60.7461
ALOX5	0.26579	-0.0745799	10.4297	3.9998e-21	3.06276e-20	37.1898
FOXC1	0.265566	-0.0391067	9.42743	4.5812e-18	2.64376e-17	30.2238
FAM89A	0.265057	-0.0131219	13.1438	7.60714e-30	1.74443e-28	57.0903
VCAM1	0.264971	-0.0539054	7.47592	1.57349e-12	5.78022e-12	17.6582
METTL7A	0.26434	-0.0436556	13.7879	5.73226e-32	1.94483e-30	61.9395
MLPH	0.264281	-0.062888	8.46154	3.02952e-15	1.37709e-14	23.8133
BCL3	0.263667	0.02244	11.702	3.75194e-25	4.42728e-24	46.3757
ABCA1	0.26359	-0.0421964	13.6873	1.23195e-31	3.94883e-30	61.1805
SLC38A2	0.263566	-0.0800086	12.0076	3.87683e-26	5.17059e-25	48.6255
TNIP2	0.263481	-0.0508576	15.1131	2.33369e-36	1.96221e-34	71.9703
C1orf78	0.26302	-0.0155362	14.7163	4.83355e-35	2.96225e-33	68.9628
CCR5	0.262735	-0.106315	9.40891	5.20396e-18	2.98435e-17	30.0979
IL1R1	0.262357	-0.0877375	12.0331	3.20714e-26	4.32045e-25	48.8135
CASP1	0.26161	-0.0323912	13.3781	1.28957e-30	3.39047e-29	58.8508
MYD88	0.261419	-0.0821413	13.9241	2.03293e-32	7.41785e-31	62.968
METTL7B	0.260599	-0.0714275	15.0107	5.1008e-36	3.85998e-34	71.1944
SH3TC1	0.259605	-0.0602864	13.6536	1.59163e-31	5.00946e-30	60.9263
SLC4A11	0.259561	-0.0392789	11.1832	1.70908e-23	1.66182e-22	42.5918
HSPA1B	0.258623	-0.0159706	6.79587	9.03931e-11	2.88413e-10	13.6837
GALNTL2	0.258521	-0.128341	10.0975	4.2541e-20	2.96883e-19	34.8504
FER1L3	0.258499	-0.0591377	12.5301	7.785e-28	1.31807e-26	52.5001
SERPINB1	0.258462	-0.0869824	10.9894	7.02741e-23	6.44087e-22	41.1914
LHFPL2	0.258045	-0.0507651	15.3592	3.56182e-37	3.54249e-35	73.8357
CASP4	0.257657	-0.0549857	13.8184	4.54514e-32	1.57273e-30	62.1698
GPR146	0.257577	-0.0480009	13.7097	1.03871e-31	3.37919e-30	61.3498
SLC44A3	0.257462	-0.0715995	10.8442	2.01806e-22	1.76504e-21	40.1467
IRF1	0.256634	-0.0366105	12.2933	4.59373e-27	6.9707e-26	50.74
ISG20	0.256229	-0.0760417	10.548	1.71209e-21	1.36068e-20	38.0297
C11orf43	0.256158	-0.0299016	6.65494	2.03099e-10	6.30564e-10	12.8912
CD99	0.256067	0.0103731	11.126	2.59678e-23	2.47248e-22	42.1774
GNG12	0.255796	-0.0265167	15.4191	2.25443e-37	2.29464e-35	74.2896
FCER1G	0.255706	-0.0302062	12.4761	1.16687e-27	1.93976e-26	52.0988
FSTL1	0.255616	-0.03983	13.1133	9.58522e-30	2.16102e-28	56.8611
DEFB1	0.255569	-0.12435	6.47024	5.77145e-10	1.72628e-09	11.8696
LRIG1	0.255121	-0.0368914	12.651	3.13663e-28	5.61658e-27	53.4016
CHST6	0.254951	-0.0972583	11.3661	4.47003e-24	4.6036e-23	43.9205
SERPING1	0.254874	-0.0279347	14.2705	1.45064e-33	6.64431e-32	65.5875
TRAF3IP2	0.254787	-0.0631711	15.8732	7.04669e-39	1.08538e-36	77.7286
SERPINH1	0.254767	-0.0586913	10.0414	6.32268e-20	4.35137e-19	34.4584
MSN	0.254518	-0.0324177	14.6604	7.40408e-35	4.32443e-33	68.5397
DARC	0.254474	-0.0395482	10.5805	1.35487e-21	1.08922e-20	38.2614
IER3	0.254207	-0.0297473	9.62933	1.13379e-18	6.90713e-18	31.6039
KLHL6	0.25335	-0.0302621	13.0242	1.87956e-29	4.05375e-28	56.1931
TREM2	0.253294	-0.0655607	10.146	3.01644e-20	2.13506e-19	35.1905
CXCR4	0.253284	-0.0799985	9.09698	4.3811e-17	2.3086e-16	27.9934
CYBRD1	0.252856	-0.0042578	12.3011	4.33201e-27	6.62554e-26	50.7982
ELOVL7	0.25191	-0.0460185	14.3517	7.81371e-34	3.80709e-32	66.2014
C5AR1	0.251546	0.00266902	9.61522	1.25056e-18	7.58928e-18	31.507
UNC84B	0.25092	-0.0321944	12.9084	4.50673e-29	9.09973e-28	55.3257
TCL1B	0.250537	-0.0887069	11.8944	9.00411e-26	1.15487e-24	47.7902
MSR1	0.250305	-0.0795475	8.99344	8.82247e-17	4.52831e-16	27.3022
IL13RA1	0.25014	-0.0931307	14.5147	2.2515e-34	1.1911e-32	67.4361
SRPX2	0.250016	-0.0429701	12.0115	3.76685e-26	5.03162e-25	48.654
M6PRBP1	0.249882	-0.102594	11.6198	6.89196e-25	7.7926e-24	45.7731
PCK1	0.249429	-0.109662	5.80467	2.11234e-08	5.58573e-08	8.35857
CNN2	0.249003	-0.0344357	9.64431	1.02176e-18	6.25087e-18	31.7068
FOXO1A	0.247755	-0.0304409	16.5288	4.77224e-41	1.23971e-38	82.6852
B4GALT1	0.247432	-0.012981	12.9423	3.48915e-29	7.221e-28	55.5796
ANXA1	0.24713	-0.108918	11.1132	2.84994e-23	2.69876e-22	42.0853
LILRB2	0.24672	-0.0209412	10.2447	1.4973e-20	1.08722e-19	35.8835
COL4A1	0.246698	-0.129598	7.50183	1.34237e-12	4.96154e-12	17.8143
SQRDL	0.246632	-0.0456198	14.3017	1.14415e-33	5.4114e-32	65.823
MSX1	0.246624	-0.0199892	11.1964	1.5512e-23	1.51168e-22	42.6878
APOD	0.246556	0.0308505	6.49243	5.09608e-10	1.53296e-09	11.9913
CHDH	0.246454	-0.0284636	12.4494	1.42598e-27	2.33045e-26	51.9
MRC1	0.246412	-0.0779682	6.85798	6.30559e-11	2.03435e-10	14.0365
ARRDC2	0.246381	-0.0342652	11.5357	1.28217e-24	1.39914e-23	45.1579
TNFRSF1B	0.246289	-0.030935	13.9416	1.77891e-32	6.54586e-31	63.1005
CARD12	0.245984	-0.0850661	11.6149	7.14325e-25	8.04714e-24	45.7376
PLTP	0.245478	0.0487494	13.0647	1.38389e-29	3.0528e-28	56.4968
EFHD1	0.245436	-0.0649591	10.4398	3.71921e-21	2.8567e-20	37.2618
THEDC1	0.244689	-0.0481199	11.3836	3.93066e-24	4.06737e-23	44.0479
MLKL	0.244551	-0.0358873	14.4954	2.60988e-34	1.36822e-32	67.2895
CRB2	0.244398	-0.0261611	11.6851	4.25145e-25	4.94299e-24	46.2518
C10orf54	0.244292	-0.0942445	12.8153	9.10062e-29	1.75606e-27	54.6287
KIAA0963	0.243793	0.0105046	13.9657	1.48076e-32	5.61495e-31	63.2825
TRIM22	0.243389	-0.0957444	14.4413	3.94292e-34	2.03037e-32	66.8801
GRAMD3	0.243206	-0.0436758	11.3928	3.67333e-24	3.82611e-23	44.1149
FZD7	0.243094	-0.0342589	12.248	6.44525e-27	9.53097e-26	50.4043
CLEC7A	0.243006	-0.0215031	10.9135	1.22031e-22	1.09426e-21	40.6448
CAPS	0.242325	-0.0561156	13.5192	4.41866e-31	1.26487e-29	59.9134
AZGP1	0.242076	-0.0916789	9.99699	8.6506e-20	5.86536e-19	34.1483
FXYD5	0.241916	-0.0128444	13.4311	8.62136e-31	2.33004e-29	59.2503
MOV10L1	0.241779	0.0636909	17.2151	2.60993e-43	1.56641e-40	87.8535
ZFP36	0.241758	-0.0405619	10.0207	7.31876e-20	5.01508e-19	34.3137
SEPP1	0.24171	-0.0605818	9.3192	9.63425e-18	5.36761e-17	29.4893
MKNK2	0.241578	-0.0281354	11.0166	5.76644e-23	5.31031e-22	41.3872
NUAK2	0.241499	0.000282528	10.9588	8.78249e-23	7.98221e-22	40.9706
MTHFD2	0.241438	-0.0895441	9.73619	5.38817e-19	3.38438e-18	32.3394
PIM1	0.24093	-0.107128	11.7904	1.94874e-25	2.39194e-24	47.0249
MICA	0.240815	0.152847	15.5771	6.74858e-38	7.72756e-36	75.4865
EFNA1	0.240569	-0.064655	11.1529	2.13249e-23	2.04947e-22	42.3725
MCL1	0.239406	-0.027621	15.269	7.09252e-37	6.46311e-35	73.1522
SART2	0.239285	-0.0435174	15.8962	5.91356e-39	9.18978e-37	77.9026
PF4V1	0.238657	-0.0908196	8.58953	1.30607e-15	6.09932e-15	24.643
CYBA	0.238277	-0.0657567	12.9154	4.27639e-29	8.67489e-28	55.3778
BBOX1	0.238263	-0.0246571	10.8869	1.48118e-22	1.31464e-21	40.4529
CD180	0.238019	-0.0454335	10.8518	1.91054e-22	1.6786e-21	40.2009
IQGAP1	0.237972	-0.0494733	14.8927	1.25644e-35	8.71246e-34	70.2998
LRRC1	0.237459	-0.0948903	10.7881	3.03123e-22	2.60665e-21	39.7438
HLA-DPA1	0.237339	-0.0304742	8.22242	1.43404e-14	6.16132e-14	22.281
HYAL2	0.237308	-0.00560894	11.6676	4.83795e-25	5.58756e-24	46.1237
PLAUR	0.236832	-0.0659568	12.3948	2.14712e-27	3.40973e-26	51.4942
SDC4	0.236647	-0.0572012	8.97843	9.76203e-17	4.99583e-16	27.2023
SOX9	0.236621	0.0105426	13.3059	2.229e-30	5.60632e-29	58.308
ZIC2	0.236514	-0.0275523	11.869	1.0874e-25	1.38248e-24	47.6032
STAB1	0.236293	-0.0353101	11.4412	2.57359e-24	2.71146e-23	44.4675
ITGB4	0.235891	-0.0158989	13.1445	7.57015e-30	1.73824e-28	57.0952
FCGR3B	0.235676	-0.091789	10.0257	7.06481e-20	4.84297e-19	34.3486
ADAMTS1	0.235458	-0.0878745	8.13367	2.53878e-14	1.06991e-13	21.7183
VAMP8	0.235422	-0.0412683	12.6358	3.51616e-28	6.24476e-27	53.2883
KIAA1949	0.235275	-0.0163913	12.5754	5.538e-28	9.59094e-27	52.8378
TRIM47	0.235206	-0.0326798	14.3851	6.05413e-34	3.02794e-32	66.4546
PLOD2	0.234944	-0.0226979	12.8367	7.74135e-29	1.50546e-27	54.7892
C10orf116	0.234449	-0.0187193	10.5472	1.7221e-21	1.36739e-20	38.0239
UHRF1	0.234317	-0.090652	11.8316	1.43541e-25	1.79607e-24	47.328
VASN	0.234177	-0.0369385	11.3332	5.69136e-24	5.7818e-23	43.6811
HIST3H2BB	0.234047	-0.063511	14.0463	8.01597e-33	3.24461e-31	63.8914
MRGPRF	0.233907	-0.0422965	8.62929	1.0044e-15	4.73115e-15	24.902
IL10RA	0.23365	-0.00867244	11.9635	5.38418e-26	7.02486e-25	48.2999
NPC2	0.233293	-0.0595671	15.0074	5.23012e-36	3.9407e-34	71.1695
RNASE6	0.233087	-0.0421552	11.969	5.16815e-26	6.76328e-25	48.3405
FCGR1A	0.233057	-0.064636	9.1789	2.51131e-17	1.34822e-16	28.543
TAP1	0.233015	-0.0425304	13.3332	1.81274e-30	4.6535e-29	58.513
BZRP	0.232907	-0.0137387	14.7039	5.31277e-35	3.22191e-33	68.869
GIMAP5	0.232805	-0.0310744	13.7569	7.2578e-32	2.41072e-30	61.7054
MYC	0.232711	-0.0308075	11.6215	6.80239e-25	7.70804e-24	45.786
CYTL1	0.2325	-0.0467339	9.70616	6.64362e-19	4.13415e-18	32.1323
HLA-DRB3	0.232437	-0.0511803	6.25654	1.88652e-09	5.41741e-09	10.7126
LAMP2	0.232427	-0.0725211	10.7261	4.74442e-22	4.01052e-21	39.3002
MAPKAPK2	0.231844	-0.00483276	15.4893	1.31927e-37	1.40871e-35	74.8213
CMTM3	0.231806	-0.051402	14.1826	2.83646e-33	1.23114e-31	64.9222
FOXJ1	0.231769	-0.0583476	9.85864	2.28814e-19	1.48879e-18	33.1863
CASP7	0.231713	-0.0411402	14.6105	1.08345e-34	6.02475e-33	68.1619
F3	0.231339	-0.126051	7.35144	3.36017e-12	1.20263e-11	16.9128
LGALS3	0.230942	-0.0578033	10.6328	9.30069e-22	7.61065e-21	38.6338
ICAM2	0.23068	-0.0388862	13.2649	3.04169e-30	7.49867e-29	57.9996
IL3RA	0.23038	-0.0411472	11.794	1.89779e-25	2.3327e-24	47.0512
EMILIN2	0.229852	-0.0535613	11.7688	2.28772e-25	2.77669e-24	46.866
C1orf90	0.229675	-0.0476277	11.6159	7.08998e-25	7.99747e-24	45.745
HLA-DRB2	0.229343	-0.090959	4.86557	2.1112e-06	4.70674e-06	3.90068
ECHDC3	0.228598	-0.0373668	13.3595	1.48417e-30	3.88451e-29	58.7114
TLN1	0.228388	0.0317292	9.2082	2.05703e-17	1.11119e-16	28.74
PSTPIP2	0.228107	-0.0599288	11.8703	1.07668e-25	1.36985e-24	47.613
SMOX	0.227944	0.0106334	14.2672	1.4879e-33	6.77929e-32	65.5623
ANXA3	0.227812	-0.0488476	11.3354	5.60143e-24	5.70134e-23	43.6969
ELK1	0.227606	-0.0335359	14.9241	9.88778e-36	6.9958e-34	70.5375
SLC1A5	0.227105	-0.0353082	12.723	1.82385e-28	3.36987e-27	53.9393
TOB2	0.22709	-0.0114043	14.7207	4.67387e-35	2.87451e-33	68.9962
EMX2OS	0.227087	-0.0354506	11.9741	4.97558e-26	6.54078e-25	48.3782
PLSCR1	0.227069	0.0458785	10.147	2.99602e-20	2.12234e-19	35.1972
RELA	0.226928	-0.0432912	15.6852	2.95723e-38	3.84109e-36	76.3053
DDR1	0.226865	-0.00194165	12.2416	6.76572e-27	9.99402e-26	50.3562
FCER1A	0.226338	-0.0712284	4.36287	1.93436e-05	3.9345e-05	1.77689
SMAD6	0.226322	-0.0509783	8.77214	3.89052e-16	1.89517e-15	25.8377
PLXNB1	0.225895	-0.0670093	13.939	1.81531e-32	6.66573e-31	63.0804
FAM59B	0.225805	0.00536124	9.89043	1.8307e-19	1.20284e-18	33.4069
PTBP1	0.22574	-0.0191583	14.9209	1.0133e-35	7.14031e-34	70.5132
HMHA1	0.225726	-0.0210889	12.7147	1.94181e-28	3.57643e-27	53.8771
GBP3	0.225236	-0.101398	7.79386	2.19268e-13	8.63821e-13	19.5959
SLC7A7	0.22504	-0.0652561	12.1874	1.0143e-26	1.46141e-25	49.9547
NDRG1	0.224944	-0.0104197	11.4656	2.14905e-24	2.27796e-23	44.6461
CSRP1	0.224816	-0.010479	13.0085	2.11664e-29	4.53139e-28	56.0753
PLA2G2A	0.224747	-0.182871	5.62354	5.37038e-08	1.37115e-07	7.45167
FGD2	0.224483	-0.0334397	10.259	1.35269e-20	9.87152e-20	35.984
RNASE4	0.223762	-0.0335625	11.3903	3.74127e-24	3.88615e-23	44.0968
VIL2	0.2236	-0.0323421	11.7051	3.66756e-25	4.33655e-24	46.3982
TIPARP	0.223573	-0.0567611	12.0885	2.12162e-26	2.93536e-25	49.2231
DGKG	0.223084	0.00692022	15.7348	2.02583e-38	2.75465e-36	76.6807
PBEF1	0.22306	-0.0460685	8.02248	5.16858e-14	2.12972e-13	21.0182
RPS27P4	0.223015	0.0802863	16.0564	1.7422e-39	3.00884e-37	79.1153
ADAM33	0.222984	0.00158527	10.8958	1.38813e-22	1.23773e-21	40.5172
CNN3	0.222937	-0.0644779	11.1884	1.64515e-23	1.60145e-22	42.6296
CAPG	0.222894	-0.0441892	12.7909	1.09349e-28	2.08916e-27	54.4466
CARD15	0.222812	-0.0544628	9.69	7.43482e-19	4.60182e-18	32.0211
ZNF217	0.222622	-0.0512896	13.8861	2.7152e-32	9.68402e-31	62.6809
KCNN3	0.222435	-0.0636149	11.3231	6.12993e-24	6.18859e-23	43.6076
CYBB	0.222178	-0.0751907	8.6403	9.33868e-16	4.41324e-15	24.9738
AKR1C3	0.221893	-0.0896179	10.9307	1.07707e-22	9.70809e-22	40.7685
LY86	0.221724	-0.0810787	8.89562	1.70358e-16	8.56467e-16	26.6527
CTSS	0.22171	-0.0588693	10.6314	9.39217e-22	7.67469e-21	38.6241
ARHGAP30	0.221626	-0.0523206	13.2671	2.99132e-30	7.38497e-29	58.0162
PRKD3	0.221304	-0.028861	16.8165	5.35916e-42	1.86552e-39	84.8549
GPR56	0.221282	-0.0259896	13.061	1.4232e-29	3.11974e-28	56.469
SIX5	0.221155	-0.0157973	15.2146	1.07454e-36	9.69035e-35	72.7399
GDF15	0.220957	-0.0318004	8.6891	6.75832e-16	3.23333e-15	25.2928
CD302	0.220099	-0.0341297	14.5539	1.66912e-34	9.07846e-33	67.7331
VASP	0.220057	-0.0312846	13.7668	6.72956e-32	2.24814e-30	61.7804
RUNX3	0.220051	-0.0455333	11.541	1.23285e-24	1.347e-23	45.1968
TNS1	0.219748	0.0206576	10.5459	1.73797e-21	1.37873e-20	38.0149
EBI2	0.219722	-0.0250518	5.75493	2.73492e-08	7.16563e-08	8.10737
VNN1	0.219715	-0.0359063	9.73963	5.26038e-19	3.31009e-18	32.3631
ITPR3	0.219313	-0.0662285	12.4476	1.44556e-27	2.36023e-26	51.8864
NFE2L2	0.219262	-0.0504712	14.8242	2.12055e-35	1.41411e-33	69.7804
SDC2	0.219078	-0.010164	12.0682	2.46959e-26	3.3845e-25	49.0726
BGN	0.219043	0.000517911	11.3633	4.56215e-24	4.6957e-23	43.9002
THBS1	0.218774	-0.0993549	7.42449	2.15467e-12	7.82762e-12	17.3493
C2orf11	0.218707	-0.0495607	11.5018	1.64618e-24	1.76972e-23	44.9102
CLDN5	0.218688	-0.0499378	11.3757	4.16443e-24	4.30415e-23	43.9906
CSF1R	0.218217	-0.0294026	9.27047	1.34476e-17	7.40214e-17	29.1599
VWF	0.218136	-0.0613806	10.6388	8.91028e-22	7.30148e-21	38.6762
GBP1	0.217626	-0.182725	7.46321	1.70082e-12	6.22955e-12	17.5817
MAP3K8	0.217502	-0.044022	12.395	2.14538e-27	3.40973e-26	51.495
DLL4	0.216913	-0.0282149	10.1525	2.88148e-20	2.04452e-19	35.2358
SLC1A7	0.21675	-0.118682	5.43934	1.35757e-07	3.36158e-07	6.5519
TRIM56	0.21674	-0.0744421	13.6909	1.19856e-31	3.86313e-30	61.2077
CARD6	0.216536	-0.0353671	14.6932	5.76393e-35	3.45935e-33	68.7882
CCR1	0.216446	-0.0807539	9.18073	2.48022e-17	1.33277e-16	28.5553
PHF19	0.216408	-0.0173001	14.6852	6.12957e-35	3.6406e-33	68.7271
GPR65	0.216354	-0.0317606	10.0662	5.30828e-20	3.67358e-19	34.6314
ARID5A	0.216297	-0.0251755	10.8977	1.36955e-22	1.22241e-21	40.5305
SIPA1	0.216163	-0.0247609	13.8381	3.91096e-32	1.36962e-30	62.3188
STEAP3	0.21607	-0.0532112	12.6012	4.56001e-28	7.97659e-27	53.0305
GAS1	0.216037	-0.0625118	8.5889	1.31152e-15	6.12146e-15	24.6389
DGCR6	0.215877	0.000301805	15.32	4.80705e-37	4.57195e-35	73.5382
SLC9A9	0.215858	-0.0462093	13.9499	1.67074e-32	6.20028e-31	63.1627
COL6A3	0.21579	-0.051282	6.45719	6.20917e-10	1.85274e-09	11.7982
ZBTB16	0.215735	-0.0100913	15.1433	1.85237e-36	1.58821e-34	72.1995
MYO1F	0.21561	-0.0398643	12.5827	5.24317e-28	9.12573e-27	52.8921
PNRC1	0.215558	0.00243368	17.54	2.23476e-44	2.04716e-41	90.292
CPM	0.215498	-0.104875	9.64064	1.04812e-18	6.39864e-18	31.6816
ACSBG1	0.215192	0.0273123	13.671	1.39491e-31	4.43847e-30	61.0572
INPP5D	0.215131	-0.0343379	12.8887	5.23068e-29	1.04524e-27	55.178
GADD45G	0.214901	-0.0440343	10.9972	6.6421e-23	6.09414e-22	41.2472
PLCE1	0.214638	-0.0329174	16.2876	2.99269e-40	6.05671e-38	80.8634
C1orf64	0.214412	-0.0441079	10.0066	8.08184e-20	5.50115e-19	34.2156
CPZ	0.214407	-0.0802045	6.19018	2.71058e-09	7.69369e-09	10.3589
ID4	0.214382	-0.0438367	9.88941	1.84382e-19	1.21055e-18	33.3998
ADIPOR2	0.214271	-0.0667399	11.7136	3.44213e-25	4.09503e-24	46.4611
OTOS	0.214127	-0.0359771	13.3278	1.88719e-30	4.82327e-29	58.4731
AFF1	0.21403	-0.0153762	19.6532	3.10102e-51	1.93323e-47	105.953
CBFB	0.214018	-0.0545544	13.5204	4.3793e-31	1.25571e-29	59.9222
DBI	0.213797	-0.0151867	15.6911	2.82664e-38	3.69908e-36	76.3501
CHSY1	0.213693	-0.0252857	14.7719	3.1605e-35	1.99306e-33	69.3844
BTG1	0.213652	-0.0473276	16.826	4.98849e-42	1.80885e-39	84.926
PTP4A3	0.213614	-0.0314173	11.833	1.4201e-25	1.77819e-24	47.3386
TJP2	0.213207	-0.0496709	9.59317	1.45723e-18	8.78833e-18	31.3558
GLI2	0.213058	-0.0197096	13.0635	1.39684e-29	3.06803e-28	56.4876
LY96	0.213022	-0.0308177	11.2151	1.35355e-23	1.32873e-22	42.8228
BHLHB4	0.212886	0.0306494	14.7467	3.83121e-35	2.38151e-33	69.1935
CPT1B	0.212749	-0.0412571	13.3193	2.01367e-30	5.10902e-29	58.4088
GNA13	0.212631	-0.0423102	14.9784	6.52734e-36	4.85506e-34	70.9496
CXorf21	0.212605	-0.0331111	11.0767	3.72134e-23	3.47478e-22	41.821
GPR177	0.2125	-0.0277634	13.664	1.47116e-31	4.64712e-30	61.0044
MARCO	0.212462	-0.0730998	4.6824	4.83291e-06	1.03989e-05	3.1046
AMICA1	0.212344	0.0173784	10.5753	1.40736e-21	1.12621e-20	38.2237
GIMAP4	0.212008	-0.0549062	12.1178	1.70548e-26	2.38617e-25	49.4396
SASH1	0.211999	-0.0361316	13.2972	2.38148e-30	5.97257e-29	58.2423
SULT1B1	0.211924	-0.0551928	10.1753	2.4511e-20	1.74985e-19	35.3958
SLC43A3	0.211844	-0.0242111	12.5581	6.30411e-28	1.08529e-26	52.7094
RP4-747L4.3	0.211843	-0.0278946	10.9416	9.95564e-23	8.98744e-22	40.8464
HEYL	0.211431	-0.0302452	10.0884	4.53521e-20	3.15994e-19	34.7871
NFKBIZ	0.211321	-0.0214593	11.3903	3.74214e-24	3.88615e-23	44.0966
C9orf88	0.211075	0.00246117	12.4643	1.27553e-27	2.10831e-26	52.0105
PGAM2	0.210733	-0.0859611	9.96557	1.07938e-19	7.25632e-19	33.9294
MRAP	0.210559	-0.0331392	8.19554	1.7055e-14	7.28446e-14	22.1102
GPRC5A	0.210505	-0.00548012	8.71503	5.68946e-16	2.73625e-15	25.4627
DOCK2	0.21015	-0.0452153	10.6927	6.03653e-22	5.03189e-21	39.0617
AOX1	0.210041	-0.0327475	8.26578	1.08362e-14	4.7104e-14	22.5571
STAT3	0.20987	-0.00110914	14.5073	2.38226e-34	1.25646e-32	67.3801
CSF3R	0.20981	0.010031	10.2483	1.45874e-20	1.06098e-19	35.9093
STK3	0.209804	-0.0547645	14.0691	6.73795e-33	2.75291e-31	64.0637
FANCC	0.209391	-0.0452886	12.8514	6.92807e-29	1.35792e-27	54.8993
CDKN1C	0.209065	-0.0570402	8.20785	1.5754e-14	6.74701e-14	22.1884
RNASET2	0.208721	-0.0276861	13.0194	1.94937e-29	4.19391e-28	56.157
EFNA4	0.208591	-0.0141669	15.4445	1.85758e-37	1.95946e-35	74.4817
ECGF1	0.208431	-0.0792329	9.25722	1.4722e-17	8.06933e-17	29.0705
NXN	0.208407	-0.0170965	12.4589	1.32855e-27	2.18352e-26	51.9701
LGI4	0.207625	-0.0271504	13.7906	5.61732e-32	1.90956e-30	61.9596
HLA-DRB6	0.207561	-0.0452769	7.50697	1.30066e-12	4.81249e-12	17.8453
WEE1	0.207441	-0.0140353	12.4904	1.04827e-27	1.75434e-26	52.2051
STON1	0.20702	-0.0359788	10.1311	3.35331e-20	2.3572e-19	35.0858
ANXA5	0.206705	-0.03383	12.582	5.26749e-28	9.15891e-27	52.8875
IL8	0.206422	-0.122041	5.00212	1.1214e-06	2.56478e-06	4.51023
THBD	0.206307	-0.0567079	7.55107	9.91717e-13	3.71041e-12	18.1118
HAP1	0.2062	-0.00849269	17.2585	1.87773e-43	1.22404e-40	88.1802
OGFRL1	0.206186	-0.042764	12.5685	5.82969e-28	1.00561e-26	52.7869
GSDMDC1	0.206055	-0.0128373	13.5645	3.13287e-31	9.14893e-30	60.2545
DNA2L	0.205725	-0.0575886	12.477	1.15985e-27	1.92994e-26	52.1048
MVP	0.205598	-0.067366	10.8487	1.95426e-22	1.71355e-21	40.1785
TGFB3	0.205354	-0.0803106	9.29183	1.16202e-17	6.43285e-17	29.3042
PLEKHA7	0.205061	-0.0337005	13.9031	2.38522e-32	8.64892e-31	62.8095
GDPD2	0.204932	-0.0182362	9.21615	1.94858e-17	1.05556e-16	28.7935
EYA2	0.204877	0.0195382	12.2352	7.09261e-27	1.04439e-25	50.3094
SOX2	0.204824	-0.0309899	11.3478	5.11136e-24	5.23313e-23	43.7876
XLKD1	0.204657	-0.00589406	9.54362	2.0541e-18	1.22311e-17	31.0165
BDH2	0.204422	-0.0384317	12.9119	4.39117e-29	8.87669e-28	55.3515
LILRB5	0.204242	0.0167471	6.93551	4.01103e-11	1.31374e-10	14.4799
INHBB	0.204186	-0.0584892	11.6584	5.18008e-25	5.96686e-24	46.056
PDPN	0.204183	-0.0798203	8.59559	1.2549e-15	5.86509e-15	24.6824
ADORA3	0.204094	-0.090935	7.98034	6.75754e-14	2.76156e-13	20.7543
LSS	0.20389	-0.0213004	12.908	4.52067e-29	9.11729e-28	55.3227
HAPLN2	0.203616	-0.0655577	8.36952	5.52559e-15	2.45967e-14	23.2208
SLC25A18	0.203213	0.0220606	11.9061	8.25349e-26	1.06173e-24	47.8765
GAGE6	0.203116	-0.0566357	8.45536	3.15455e-15	1.43093e-14	23.7734
CD86	0.203036	-0.0221485	8.59421	1.26632e-15	5.91526e-15	24.6735
TRIP6	0.202916	-0.00784148	14.0177	9.96288e-33	3.92317e-31	63.6756
TMEM149	0.202539	-0.0642169	11.4204	2.99755e-24	3.1448e-23	44.3164
TEAD2	0.20247	0.0119263	11.482	1.90554e-24	2.03223e-23	44.7653
RAB7L1	0.202402	-0.0349753	14.0186	9.9011e-33	3.92317e-31	63.6818
PLEKHF1	0.202331	-0.0284634	15.5156	1.07919e-37	1.18134e-35	75.0206
FBXL7	0.202057	-0.0248798	13.4039	1.05993e-30	2.81651e-29	59.0454
KCNJ15	0.202038	-0.0223183	9.5877	1.51358e-18	9.10922e-18	31.3183
NPL	0.201989	-0.0739132	10.2989	1.01747e-20	7.5551e-20	36.2658
TNFRSF10D	0.201982	-0.0525744	12.8701	6.01929e-29	1.19187e-27	55.0387
PLEK	0.201708	-0.0985023	9.20986	2.03393e-17	1.09974e-16	28.7512
DOK1	0.201566	-0.020274	15.7505	1.79692e-38	2.50203e-36	76.7997
GNG5	0.201539	-0.0219442	13.71	1.03687e-31	3.37919e-30	61.3515
BMP4	0.201526	0.0842775	6.47933	5.48488e-10	1.64452e-09	11.9194
DHRS3	0.20145	-0.0347102	15.0552	3.63234e-36	2.90826e-34	71.5313
SLFN11	0.201359	-0.0365448	13.2323	3.8927e-30	9.35807e-29	57.7549
PODN	0.201315	0.0402629	9.73306	5.50729e-19	3.45297e-18	32.3178
PPP1R14BP1	0.201258	-0.00800987	13.0677	1.35327e-29	3.00046e-28	56.519
INPPL1	0.201097	0.00359192	14.5423	1.82439e-34	9.80048e-33	67.6448
HLA-C	0.201082	0.0193622	9.68747	7.56708e-19	4.67869e-18	32.0036
GPC4	0.200971	-0.0452503	12.0981	1.97507e-26	2.7435e-25	49.2941
H19	0.20047	-0.0565089	5.69451	3.73496e-08	9.67653e-08	7.80445
ALPPL2	0.200346	0.00339728	17.7008	6.64073e-45	6.42122e-42	91.4959
FOXF1	0.199989	-0.00761635	9.37293	6.66394e-18	3.78174e-17	29.8535
SOD3	0.199783	0.0456578	9.37235	6.69051e-18	3.79434e-17	29.8496
TUBAL3	0.199756	-0.062014	9.10365	4.18715e-17	2.21243e-16	28.0381
TMEM16B	0.199697	0.00640869	13.3528	1.56204e-30	4.06928e-29	58.6607
OLFML2A	0.199686	-0.0128245	6.57011	3.2889e-10	1.00391e-09	12.4196
ZNF652	0.199	-0.0913108	8.16037	2.13861e-14	9.05658e-14	21.8873
ELF1	0.198972	0.00873968	12.2749	5.27224e-27	7.9243e-26	50.6035
EDG1	0.198792	-0.0238732	10.9535	9.13085e-23	8.27721e-22	40.932
LAMA5	0.1987	-0.0282953	10.9259	1.11558e-22	1.00344e-21	40.7337
HIST2H2BE	0.198625	-0.0547901	9.88348	1.92222e-19	1.26012e-18	33.3586
SERTAD1	0.198507	-0.0404452	12.2131	8.37093e-27	1.21718e-25	50.1451
ARMC3	0.198457	-0.0216879	13.1744	6.03663e-30	1.39903e-28	57.3197
GABRE	0.198259	-0.0362615	11.9493	5.98391e-26	7.7608e-25	48.1952
TCIRG1	0.198171	-0.0224538	12.6257	3.79307e-28	6.70237e-27	53.2131
SLC26A6	0.197865	-0.0106249	13.9818	1.30997e-32	5.07796e-31	63.4041
HEPH	0.197651	-0.0175959	12.2233	7.75654e-27	1.13543e-25	50.2207
BAZ1A	0.197648	-0.00313765	13.9671	1.46551e-32	5.56927e-31	63.2927
ACSL1	0.19735	-0.0659564	11.1053	3.01918e-23	2.84201e-22	42.0281
TINAGL1	0.197031	0.0362808	9.38906	5.96493e-18	3.39724e-17	29.963
IMPA2	0.1969	-0.0228552	12.0759	2.33085e-26	3.20193e-25	49.1299
CASP6	0.196848	0.00248787	14.9149	1.0606e-35	7.41359e-34	70.4679
TGFBI	0.196304	-0.0355773	6.25515	1.90097e-09	5.4553e-09	10.7052
CDH5	0.196239	-0.027183	9.87124	2.09469e-19	1.36752e-18	33.2736
SRPX	0.196102	-0.0300201	11.828	1.4744e-25	1.84088e-24	47.3014
ARPC1B	0.196076	-0.0629183	12.0079	3.86855e-26	5.1635e-25	48.6276
TP53BP2	0.196073	-0.0309195	10.5601	1.56932e-21	1.25121e-20	38.1159
MYCT1	0.19587	-0.0414637	10.0589	5.58949e-20	3.86052e-19	34.5803
SIX1	0.195674	-0.0141071	5.38524	1.77513e-07	4.35219e-07	6.29202
STARD8	0.195535	-0.0213524	13.4941	5.3471e-31	1.50349e-29	59.7242
PRKX	0.195514	-0.0491774	12.9891	2.45082e-29	5.18306e-28	55.9299
KIAA1199	0.195426	-0.0358277	6.47587	5.59239e-10	1.67449e-09	11.9004
PAPLN	0.19509	-0.0119803	8.82807	2.67831e-16	1.32094e-15	26.2061
TMCO4	0.194749	-0.0250917	13.8908	2.619e-32	9.37937e-31	62.7167
SPARC	0.194473	-0.0619713	10.6613	7.57605e-22	6.26716e-21	38.8368
CD37	0.194444	-0.00682436	10.6479	8.34026e-22	6.86605e-21	38.7417
HLA-DRB4	0.194238	-0.0110004	9.91135	1.58055e-19	1.04559e-18	33.5522
COL1A2	0.194141	-0.0245409	6.481	5.43372e-10	1.63002e-09	11.9286
LEPREL1	0.193431	-0.0407876	13.744	8.00289e-32	2.64308e-30	61.6085
AP1G2	0.193238	-0.00509436	13.241	3.64362e-30	8.82019e-29	57.8205
RGS18	0.193201	-0.0127782	9.60879	1.30757e-18	7.92141e-18	31.463
CTGF	0.192978	-0.075821	6.41249	7.9693e-10	2.35934e-09	11.5543
GPRC5B	0.192962	-0.0498092	8.9372	1.28847e-16	6.54387e-16	26.9283
DOCK8	0.192842	-0.103728	8.61125	1.13159e-15	5.30729e-15	24.7844
SLAMF8	0.192681	-0.0502664	9.67632	8.17773e-19	5.03301e-18	31.9269
BMP6	0.19254	-0.0359927	10.1359	3.24137e-20	2.28405e-19	35.1194
MALAT1	0.192533	-0.0581154	2.92075	0.00383737	0.00612634	-3.18152
EPHX1	0.192483	0.000926021	12.046	2.91272e-26	3.95443e-25	48.9089
UNG	0.192307	-0.0208651	14.9441	8.48157e-36	6.07497e-34	70.6898
BOC	0.192284	-0.0370236	13.62	2.05473e-31	6.27414e-30	60.673
GNRH1	0.192026	-0.0328904	16.9873	1.46601e-42	6.56144e-40	86.1411
CSPG2	0.191882	-0.0759791	8.74032	4.80896e-16	2.32564e-15	25.6286
SLC39A1	0.191863	-0.00597472	13.5447	3.6416e-31	1.05813e-29	60.1052
PI16	0.191702	-0.0326291	9.39074	5.89657e-18	3.3594e-17	29.9744
AIF1	0.191489	-0.0449966	7.45072	1.83575e-12	6.71102e-12	17.5067
HPR	0.191436	-0.0576549	7.34468	3.50073e-12	1.25139e-11	16.8726
CST7	0.191377	-0.0447146	8.2463	1.22911e-14	5.31194e-14	22.4329
SERTAD3	0.191358	-0.0122694	14.2755	1.39656e-33	6.46466e-32	65.6252
EFCAB3	0.191296	-0.0811728	7.5387	1.07022e-12	3.99209e-12	18.0369
IRX3	0.191279	0.00713501	6.713	1.45694e-10	4.5682e-10	13.2163
CLMN	0.19112	-0.0824514	9.46066	3.6436e-18	2.12452e-17	30.4501
DIO3	0.190924	0.03418	11.1506	2.1684e-23	2.08284e-22	42.356
SLC11A1	0.190873	-0.0486101	11.8294	1.45927e-25	1.82461e-24	47.3116
HIST1H2AC	0.190866	-0.0748542	9.77415	4.13359e-19	2.62957e-18	32.6015
NFIL3	0.190763	-0.0791911	9.27215	1.32946e-17	7.32487e-17	29.1712
MXI1	0.190393	0.0109002	12.9841	2.544e-29	5.36058e-28	55.8929
GAGE7B	0.190207	-0.0359999	7.71922	3.4971e-13	1.3532e-12	19.1367
ELTD1	0.190181	-0.0492531	11.6508	5.48086e-25	6.29665e-24	46.0001
ABHD4	0.189912	-0.0481129	14.7506	3.71808e-35	2.31947e-33	69.2232
NGFR	0.189699	-0.0700298	8.97574	9.94053e-17	5.0827e-16	27.1844
TBL1X	0.189522	0.0127164	14.7761	3.06178e-35	1.9449e-33	69.4159
GAGE5	0.188979	-0.0523643	8.03905	4.65061e-14	1.92174e-13	21.1222
MPST	0.18876	-0.0372434	14.6257	9.65005e-35	5.45322e-33	68.2768
IFI16	0.188592	0.104824	10.8138	2.51632e-22	2.18436e-21	39.9282
C6orf152	0.188491	-0.016498	16.1708	7.28549e-40	1.34898e-37	79.9805
EMP2	0.18831	-0.0378229	11.9765	4.89002e-26	6.43317e-25	48.3953
CCDC88	0.18821	-0.0279415	12.9355	3.67262e-29	7.54687e-28	55.5287
SAMSN1	0.188186	-0.0644339	8.00034	5.95097e-14	2.44284e-13	20.8794
CD34	0.188088	0.0151085	7.12435	1.31524e-11	4.50006e-11	15.5733
WWTR1	0.18796	-0.0215019	10.4396	3.72525e-21	2.86008e-20	37.2602
RIN2	0.187749	-0.0135719	14.7701	3.2049e-35	2.01377e-33	69.3706
CXCL2	0.187669	-0.0173879	6.31631	1.35811e-09	3.94295e-09	11.0335
MMEL1	0.187652	-0.0149437	16.7954	6.29096e-42	2.14694e-39	84.6958
RP3-402G11.12	0.187499	-0.0154925	16.9921	1.41421e-42	6.56144e-40	86.1768
LRCH4	0.187372	-0.0278139	12.2183	8.04828e-27	1.17517e-25	50.1841
RHBDF1	0.187294	-0.0198441	13.5084	4.79752e-31	1.36217e-29	59.8318
MEGF10	0.187266	-0.02935	10.4539	3.3615e-21	2.59454e-20	37.3619
C1orf24	0.187237	-0.0279005	8.92104	1.43629e-16	7.26702e-16	26.8211
NDE1	0.187102	-0.103096	8.06187	4.0202e-14	1.66798e-13	21.2656
HIST1H3D	0.186991	-0.0546302	8.82984	2.64677e-16	1.30613e-15	26.2178
FAM38A	0.186873	-0.01798	13.2615	3.11969e-30	7.68009e-29	57.9745
RGL3	0.186626	0.0188936	7.9745	7.01272e-14	2.86114e-13	20.7178
YAP1	0.186624	-0.0195562	14.1762	2.97853e-33	1.2832e-31	64.8737
CYP2J2	0.186551	-0.0544877	10.9423	9.90099e-23	8.94275e-22	40.8518
ADARB2	0.186532	-0.0836939	6.32814	1.27229e-09	3.70365e-09	11.0973
HLX1	0.18649	-0.00843939	11.8557	1.20013e-25	1.51364e-24	47.5054
CDR1	0.186157	-0.0448294	10.0358	6.57708e-20	4.51931e-19	34.4194
CCDC102A	0.186146	-0.0381051	12.3949	2.14562e-27	3.40973e-26	51.4948
IGFBP7	0.186126	-0.0112161	9.34226	8.22532e-18	4.61674e-17	29.6455
RAMP1	0.186019	-0.0040922	15.9664	3.46111e-39	5.57783e-37	78.4341
PDGFRB	0.185843	0.0371678	12.1711	1.14509e-26	1.63766e-25	49.8345
USP54	0.185538	-0.0314317	9.71833	6.10296e-19	3.81134e-18	32.2162
STAT5A	0.185403	-0.0400641	13.5917	2.54778e-31	7.56725e-30	60.4596
PFKFB3	0.185398	-0.0224598	12.4249	1.71335e-27	2.76631e-26	51.7179
HEBP2	0.185301	-0.0220024	11.8879	9.44706e-26	1.20635e-24	47.7426
SERPIND1	0.185278	-0.0201148	6.58561	3.01252e-10	9.21816e-10	12.5054
SLC39A11	0.185265	-0.037385	11.7208	3.26401e-25	3.89377e-24	46.5138
STC1	0.185219	-0.0823889	6.53392	4.03501e-10	1.22436e-09	12.2196
MAP3K7IP2	0.184972	-0.033684	16.8485	4.2039e-42	1.59063e-39	85.0958
ERBB2	0.184808	-0.0138556	10.0191	7.40414e-20	5.07159e-19	34.3022
ABCC4	0.18478	-0.0416514	10.9778	7.64855e-23	6.99543e-22	41.1075
NCKAP1L	0.184771	-0.0233083	8.98144	9.56589e-17	4.89833e-16	27.2224
MAP3K6	0.184662	-0.00653586	14.2702	1.45488e-33	6.64624e-32	65.5846
PAX6	0.184517	-0.0306294	11.5792	9.3027e-25	1.03327e-23	45.4758
CD68	0.184492	0.00251606	9.26636	1.38307e-17	7.59378e-17	29.1321
DDAH2	0.184489	0.000149909	13.382	1.25194e-30	3.29651e-29	58.8802
SLPI	0.184293	-0.0608332	6.54972	3.69081e-10	1.12286e-09	12.3068
CD53	0.184195	-0.0663563	8.6372	9.5318e-16	4.50084e-15	24.9536
CIC	0.18417	0.0170851	13.1276	8.59946e-30	1.96165e-28	56.9687
NEDD4	0.184056	-0.0453061	13.6104	2.21065e-31	6.65681e-30	60.6004
BTBD14A	0.183946	-0.0364931	13.4574	7.06597e-31	1.96145e-29	59.4476
SVIL	0.183568	-0.00191302	9.29861	1.10935e-17	6.15305e-17	29.35
RCC1	0.183504	-0.0180182	9.91052	1.58982e-19	1.05012e-18	33.5464
PHF21B	0.183347	-0.0247597	11.2841	8.16227e-24	8.16931e-23	43.3239
RHOC	0.183277	-0.0167712	12.2935	4.58566e-27	6.96452e-26	50.7418
VAT1	0.183249	-0.00495022	13.449	7.53046e-31	2.06081e-29	59.3845
PTAR1	0.183241	-0.0386205	12.4066	1.96652e-27	3.14879e-26	51.5813
FOXD1	0.183038	0.00590912	9.49044	2.96673e-18	1.73976e-17	30.6532
TEAD4	0.182633	-0.0444906	10.716	5.10388e-22	4.30184e-21	39.2279
SEMA3F	0.182559	-0.0134745	13.1241	8.83208e-30	2.00944e-28	56.9422
VMD2L3	0.182455	-0.074185	8.83543	2.54963e-16	1.26141e-15	26.2547
BATF	0.182405	-0.0503346	10.6373	9.00223e-22	7.37336e-21	38.6661
P4HA2	0.182011	-0.033863	11.5118	1.52882e-24	1.65171e-23	44.9835
GLI1	0.181985	0.00286925	9.78814	3.74856e-19	2.3925e-18	32.6982
EMILIN1	0.181802	-0.0161125	12.1292	1.56596e-26	2.19981e-25	49.5242
RASSF4	0.181701	-0.0505209	12.1355	1.49458e-26	2.10462e-25	49.5704
PON2	0.181425	-0.0162644	9.44606	4.02943e-18	2.33852e-17	30.3506
BCL6B	0.181423	-0.0521721	8.15741	2.17973e-14	9.22396e-14	21.8685
PARVG	0.181422	-0.0265467	13.72	9.60488e-32	3.14905e-30	61.4274
DUSP9	0.181329	0.00175622	11.7324	2.99536e-25	3.58311e-24	46.5989
DFNB31	0.181309	-0.0187109	9.41102	5.12907e-18	2.94625e-17	30.1122
PTPN13	0.181242	-0.0184204	13.2432	3.5838e-30	8.69029e-29	57.8369
ACRC	0.180757	-0.0973091	8.67127	7.60695e-16	3.61845e-15	25.1762
ADORA2B	0.180739	-0.0343694	9.49143	2.94655e-18	1.72851e-17	30.6599
PPP1R14B	0.180495	0.0181338	13.1528	7.10587e-30	1.64029e-28	57.158
TRIM5	0.180483	0.0780018	12.4157	1.83644e-27	2.95408e-26	51.6491
MLLT7	0.180447	0.0239692	10.5679	1.48381e-21	1.18575e-20	38.1714
AGT	0.180372	-0.0350056	7.05168	2.02442e-11	6.79558e-11	15.1503
PER1	0.180186	0.0563922	12.2838	4.93199e-27	7.46445e-26	50.6696
SCARA3	0.180112	-0.0332597	9.99252	8.92759e-20	6.0461e-19	34.1171
PPAP2B	0.180026	0.0251663	7.56012	9.37934e-13	3.51826e-12	18.1666
GSN	0.180008	0.0179337	9.60828	1.31226e-18	7.94428e-18	31.4594
CMKOR1	0.179659	-0.00300239	9.53636	2.16e-18	1.2831e-17	30.9668
GAGE7	0.179599	-0.0408614	7.36835	3.03248e-12	1.09118e-11	17.0136
MOBKL2C	0.179408	0.0371175	15.9983	2.71264e-39	4.45411e-37	78.6759
PARP14	0.179265	-0.050752	10.7958	2.86549e-22	2.4739e-21	39.7995
FBLN1	0.178869	0.024309	12.2985	4.41752e-27	6.73266e-26	50.7788
SLC15A3	0.178843	-0.0064635	12.8668	6.16953e-29	1.21747e-27	55.0143
GMNN	0.178802	-0.0732499	9.76509	4.4039e-19	2.79133e-18	32.5388
TMEM137	0.178721	-0.0503599	7.47065	1.62505e-12	5.96204e-12	17.6265
PSMB8	0.178435	-0.0524954	12.2554	6.0994e-27	9.04259e-26	50.459
AXUD1	0.178425	-0.0380426	11.694	3.97889e-25	4.66662e-24	46.3175
SYNGR2	0.178406	-0.0467935	10.9729	7.92502e-23	7.22551e-22	41.0723
ACTL6A	0.178256	-0.0251076	11.418	3.0508e-24	3.19489e-23	44.2989
ELL2	0.178024	-0.0676495	10.203	2.01382e-20	1.44896e-19	35.5903
TLR1	0.17801	-0.0681312	9.73707	5.35535e-19	3.36619e-18	32.3454
SH3BP4	0.177934	-0.0464342	10.7369	4.38813e-22	3.72018e-21	39.3775
HSPB8	0.17792	-0.0384811	13.4563	7.1243e-31	1.9745e-29	59.4395
S100A4	0.177715	-0.0269224	8.98196	9.53253e-17	4.88269e-16	27.2258
CXCL16	0.177683	-0.0188173	10.9128	1.22684e-22	1.09954e-21	40.6395
ANG	0.177451	-0.0152027	12.3307	3.47136e-27	5.38493e-26	51.0178
RGR	0.177312	-0.0340577	7.81682	1.89838e-13	7.51282e-13	19.7377
STK38	0.177156	0.00703117	15.6666	3.40928e-38	4.36312e-36	76.1641
MFAP4	0.177079	0.0334631	5.56383	7.27097e-08	1.83647e-07	7.15752
LOXL2	0.176931	-0.0194032	11.3615	4.62484e-24	4.75459e-23	43.8867
IRAK3	0.176911	-0.0134312	12.1143	1.75017e-26	2.44672e-25	49.4139
TAAR9	0.17673	0.218364	3.37935	0.000852585	0.00147273	-1.79624
FAM46B	0.17671	-0.0293629	8.62857	1.0092e-15	4.75248e-15	24.8973
EVI1	0.176678	-0.0636651	10.3834	5.56889e-21	4.21237e-20	36.8623
EVA1	0.176675	-0.0152994	13.0423	1.63896e-29	3.55687e-28	56.329
CALCOCO2	0.176488	-0.0168	16.0561	1.74601e-39	3.00884e-37	79.1131
SMOC1	0.176447	-0.0328351	11.0771	3.71003e-23	3.46608e-22	41.824
PLEKHC1	0.176387	0.000868788	11.8553	1.20365e-25	1.51698e-24	47.5025
SSFA2	0.176384	0.0159732	14.0221	9.6383e-33	3.83001e-31	63.7085
GAGE8	0.17635	-0.0467686	8.39875	4.56686e-15	2.04808e-14	23.4087
DUSP1	0.176314	-0.0216093	6.20591	2.48797e-09	7.07451e-09	10.4426
SCGB1D2	0.176227	-0.0367249	8.60548	1.17556e-15	5.5046e-15	24.7468
CDC42EP4	0.176039	-0.031016	12.6339	3.56677e-28	6.32819e-27	53.2741
ID1	0.17595	-0.0296859	8.6585	8.2783e-16	3.92278e-15	25.0927
RFX4	0.175581	-0.0559449	9.71646	6.18327e-19	3.85734e-18	32.2033
SRGAP1	0.175476	-0.0287253	12.5092	9.10595e-28	1.5313e-26	52.3447
PHF10	0.175379	-0.0209606	15.0542	3.65935e-36	2.90826e-34	71.5239
NQO1	0.175082	-0.0939237	8.93822	1.27966e-16	6.5048e-16	26.9351
TGFB2	0.175026	-0.0348458	10.0519	5.87373e-20	4.05041e-19	34.5312
GLT25D1	0.174843	-0.0168705	14.4077	5.09393e-34	2.59239e-32	66.6259
MAOB	0.174779	-0.0366785	12.3246	3.6339e-27	5.6071e-26	50.9724
FXYD1	0.174576	0.0330949	7.75578	2.78308e-13	1.08706e-12	19.3613
SLC16A1	0.174556	-0.0675098	8.17585	1.93596e-14	8.22841e-14	21.9853
C14orf152	0.17449	0.0118376	12.0399	3.04914e-26	4.12998e-25	48.8636
ATBF1	0.174428	-0.0236706	12.1391	1.45477e-26	2.05689e-25	49.5972
SMO	0.174411	0.0051177	15.0546	3.64809e-36	2.90826e-34	71.527
C2orf31	0.174044	-0.0360349	10.2349	1.60541e-20	1.16377e-19	35.8145
P2RX7	0.173869	-0.0947091	7.85606	1.48324e-13	5.91969e-13	19.9805
AKR1C2	0.173851	-0.0626662	6.83137	7.3598e-11	2.36298e-10	13.8851
C1orf198	0.173815	-0.0417605	10.5018	2.38469e-21	1.86626e-20	37.7017
PPIC	0.17349	-0.0323686	11.5759	9.53258e-25	1.05745e-23	45.4516
TRPS1	0.173365	-0.0365783	10.9544	9.06842e-23	8.2249e-22	40.9388
FGFR4	0.17331	-0.0112217	10.7585	3.75378e-22	3.20581e-21	39.5321
ITGB5	0.173176	-0.0360482	12.9974	2.3023e-29	4.89872e-28	55.9919
GALM	0.173167	-0.00590932	13.613	2.16698e-31	6.57521e-30	60.6202
SFRS12	0.172561	-0.0314266	13.4716	6.34351e-31	1.76937e-29	59.5546
GPT2	0.172533	-0.0175173	11.6023	7.84045e-25	8.81544e-24	45.6453
GPR34	0.172461	-0.100913	5.57191	6.97971e-08	1.76701e-07	7.1972
CLIC4	0.172342	-0.0637588	8.1927	1.73699e-14	7.41171e-14	22.0922
PPP1R1B	0.172286	0.0506195	9.26929	1.35565e-17	7.45736e-17	29.1519
HSPA2	0.172272	-0.0860903	5.87444	1.46655e-08	3.92697e-08	8.7136
SNAP23	0.172267	-0.0390795	14.1644	3.25771e-33	1.38294e-31	64.7848
RNU17D	0.172231	-0.0441905	10.8653	1.73255e-22	1.52761e-21	40.2977
LPP	0.172229	-0.0801806	9.05679	5.75125e-17	2.99702e-16	27.7247
NAPSB	0.172039	-0.169655	6.79224	9.23127e-11	2.94214e-10	13.6632
FKBP10	0.172034	0.0333309	8.90628	1.58597e-16	7.99416e-16	26.7233
CCDC50	0.171868	0.0190654	12.1937	9.67625e-27	1.39648e-25	50.0014
BST2	0.171832	-0.0339803	10.51	2.24948e-21	1.766e-20	37.7595
EIF4EBP1	0.171732	-0.0552989	10.1395	3.16017e-20	2.23135e-19	35.1445
PLOD3	0.171675	-0.0266786	10.2721	1.23195e-20	9.04348e-20	36.0765
B2M	0.171464	0.0259885	8.48098	2.6671e-15	1.21622e-14	23.9389
SMTN	0.171172	-0.0151828	11.0999	3.14126e-23	2.95374e-22	41.9889
KIAA0323	0.171161	-0.00617344	14.8594	1.62031e-35	1.09308e-33	70.0474
PHGDH	0.171047	-0.0286459	10.7884	3.02448e-22	2.60213e-21	39.746
SAFB2	0.170969	0.0222597	15.6655	3.43572e-38	4.36487e-36	76.1565
KIAA0040	0.170913	-0.0446227	8.46002	3.05977e-15	1.39012e-14	23.8035
CTDSP2	0.170871	0.0216002	13.6502	1.63325e-31	5.10548e-30	60.9007
CLK1	0.170857	-0.0662239	9.47262	3.35514e-18	1.96026e-17	30.5316
KCNQ1	0.170802	-0.0259563	9.70503	6.69578e-19	4.16214e-18	32.1246
GPNMB	0.170726	-0.070466	7.24211	6.50219e-12	2.27068e-11	16.2647
HRBL	0.170496	0.00726751	15.7903	1.3256e-38	1.90678e-36	77.1015
LDLR	0.170271	-0.0692703	9.49588	2.85748e-18	1.68192e-17	30.6903
ITGA1	0.170186	-0.0215023	9.31987	9.59007e-18	5.34471e-17	29.4939
PIK3AP1	0.170185	-0.0341873	9.99945	8.502e-20	5.77134e-19	34.1654
EPS8	0.170124	-0.0674636	11.6935	3.99581e-25	4.68015e-24	46.3133
C4orf19	0.169973	-0.0553447	10.5475	1.71778e-21	1.36458e-20	38.0264
DYNLT1	0.169938	-0.0261672	13.6746	1.35731e-31	4.32674e-30	61.0843
ATP1A2	0.169903	0.103008	7.77592	2.45353e-13	9.61795e-13	19.4853
NEXN	0.169856	-0.017337	9.63508	1.0894e-18	6.64132e-18	31.6434
C10orf75	0.169506	-0.0660497	10.8922	1.4244e-22	1.26811e-21	40.4917
PTPN7	0.1695	-0.0439327	8.6653	7.91384e-16	3.75929e-15	25.1371
GJB6	0.169474	-0.0500827	5.61654	5.56515e-08	1.41901e-07	7.41707
SOAT1	0.169429	-0.0177125	13.7596	7.10885e-32	2.36577e-30	61.726
DDEFL1	0.169032	-0.00882974	12.2382	6.93492e-27	1.0229e-25	50.3317
LYN	0.168842	-0.0426341	10.4609	3.19795e-21	2.47489e-20	37.4113
DSC2	0.168692	-0.0489669	11.5089	1.56295e-24	1.68754e-23	44.9617
CD48	0.168413	-0.00761106	7.54177	1.05017e-12	3.92068e-12	18.0555
SH3BP2	0.168392	-0.0327247	11.2953	7.51933e-24	7.54751e-23	43.4052
KIF1C	0.168282	-0.0224928	8.39827	4.58101e-15	2.05337e-14	23.4056
PERP	0.168243	-0.0288855	10.2651	1.29505e-20	9.47468e-20	36.0271
NMI	0.168099	-0.0484021	10.5148	2.17223e-21	1.70766e-20	37.7941
ZBTB1	0.16797	0.0025159	11.3895	3.76234e-24	3.90247e-23	44.0912
C17orf27	0.167959	-0.0510825	10.8363	2.13781e-22	1.86884e-21	40.0896
PLEKHQ1	0.167774	0.00122955	12.137	1.47709e-26	2.08674e-25	49.5821
SYK	0.167459	-0.042251	9.73743	5.34205e-19	3.35905e-18	32.3479
ATP6V0E	0.167438	-0.0251854	12.6742	2.63436e-28	4.7953e-27	53.5747
ARHGEF6	0.167436	-0.0170289	17.8768	1.76261e-45	2.78893e-42	92.8118
HSD17B7	0.167309	-0.063073	9.73613	5.39073e-19	3.38476e-18	32.3389
LRRC8A	0.167184	0.00252495	13.9728	1.40325e-32	5.35604e-31	63.3358
PRDX6	0.167082	0.0230721	10.1609	2.71446e-20	1.92916e-19	35.2949
CDK2AP2	0.167076	-0.0044127	12.065	2.52744e-26	3.4502e-25	49.0496
ZNRF3	0.167062	-0.00768813	9.18061	2.48234e-17	1.33349e-16	28.5544
LST1	0.166935	-0.0358438	9.08399	4.78405e-17	2.51408e-16	27.9065
SAT	0.166897	-0.00361663	10.5737	1.42329e-21	1.13844e-20	38.2126
ITGA6	0.166685	-0.00842484	12.0976	1.98278e-26	2.75202e-25	49.2902
ACADL	0.166679	-0.0148965	8.12737	2.64335e-14	1.11237e-13	21.6786
C1orf86	0.166567	-0.0257012	10.3222	8.617e-21	6.4341e-20	36.4303
JUP	0.166379	0.0603063	8.5033	2.30383e-15	1.05577e-14	24.0833
HIST1H2BD	0.16611	-0.0686226	5.12457	6.2892e-07	1.46852e-06	5.06837
C21orf82	0.166025	-0.00477978	10.5566	1.60973e-21	1.28226e-20	38.0907
SHC1	0.165791	-0.0453728	10.3193	8.80065e-21	6.56841e-20	36.4094
HSD17B1	0.16577	-0.041677	11.6372	6.05998e-25	6.92996e-24	45.9005
LTBP3	0.165504	0.00972117	16.6558	1.81802e-41	5.18733e-39	83.6428
TP53INP1	0.165329	-0.0288125	11.4526	2.36559e-24	2.49837e-23	44.551
PARP9	0.165276	-0.0175651	14.3031	1.13134e-33	5.36538e-32	65.8342
GAGE3	0.165203	-0.016529	7.51596	1.23081e-12	4.56571e-12	17.8995
TRIM21	0.165196	-0.00195015	13.5042	4.9505e-31	1.40103e-29	59.8006
GPR125	0.165052	-0.0453283	9.28344	1.23063e-17	6.79758e-17	29.2475
CFLAR	0.164871	-0.0432555	12.6586	2.9619e-28	5.32011e-27	53.4584
CLDN15	0.164831	-0.0205327	10.2986	1.0203e-20	7.57282e-20	36.2631
HIST2H2AA	0.164718	-0.0755306	6.03764	6.17379e-09	1.70266e-08	9.55624
BTK	0.164714	-0.0475939	9.08166	4.86012e-17	2.55174e-16	27.8909
SERPINB6	0.164712	-0.0175699	14.8222	2.15264e-35	1.43003e-33	69.7655
CAMTA1	0.164455	-0.00814586	11.7123	3.47488e-25	4.12553e-24	46.4517
RALGDS	0.164276	-0.0616141	10.2682	1.26648e-20	9.28517e-20	36.0492
DNAJB1	0.16425	-0.0751311	6.41456	7.87774e-10	2.33303e-09	11.5656
EML3	0.164231	-0.00414506	11.4444	2.51291e-24	2.65074e-23	44.4911
TNFAIP8	0.1642	-0.0405319	10.734	4.48194e-22	3.79601e-21	39.3566
TNFRSF25	0.164082	0.0122827	10.1485	2.96392e-20	2.10045e-19	35.2079
GMPR	0.164007	-0.0131767	15.1876	1.32125e-36	1.16733e-34	72.5348
GAGE4	0.163895	-0.0394012	7.18587	9.11069e-12	3.14689e-11	15.9336
PROS1	0.163775	-0.0421099	10.1198	3.63386e-20	2.54619e-19	35.0063
TBC1D2B	0.163364	0.00547767	18.7634	2.28935e-48	6.64103e-45	99.4044
PIR	0.163313	-0.0668994	8.49679	2.40437e-15	1.09953e-14	24.0412
SCGN	0.163181	-0.0238195	8.33482	6.92475e-15	3.05204e-14	22.9984
CENTD2	0.163156	-0.038	13.6482	1.65862e-31	5.16427e-30	60.8854
NRIP2	0.162988	-0.0458605	9.36126	7.22036e-18	4.07888e-17	29.7743
LIPG	0.162911	-0.0690984	5.6993	3.64424e-08	9.45275e-08	7.82835
FAM70B	0.162683	0.00566192	10.4617	3.17877e-21	2.46223e-20	37.4172
UNC93B1	0.162234	0.0111089	12.2116	8.46629e-27	1.22899e-25	50.1339
KLHL21	0.162213	-0.0378818	14.1768	2.96438e-33	1.28027e-31	64.8784
TRIM38	0.162195	-0.0335088	12.1036	1.89633e-26	2.64256e-25	49.3344
RNF130	0.162097	-0.0235977	9.41094	5.13177e-18	2.94683e-17	30.1117
IGF2BP2	0.161886	-0.00764874	11.7111	3.50731e-25	4.16119e-24	46.4425
HLA-DMA	0.161597	-0.0229808	9.59785	1.41073e-18	8.51968e-18	31.3879
MFNG	0.161414	-0.0356511	12.0265	3.36849e-26	4.52381e-25	48.7648
BACE2	0.161305	-0.0193696	11.3475	5.12595e-24	5.24498e-23	43.7848
MICB	0.16129	-8.06752e-05	8.71379	5.73667e-16	2.7582e-15	25.4545
FLI1	0.161047	-0.0524577	10.0146	7.64206e-20	5.22017e-19	34.2709
HBP1	0.160919	-0.0269358	12.6646	2.83039e-28	5.10498e-27	53.5035
SERPINE1	0.160854	-0.0745902	7.07801	1.73214e-11	5.85167e-11	15.3032
EEF2K	0.160758	0.00453707	14.3918	5.75414e-34	2.90292e-32	66.505
NECAP2	0.160751	-0.0408782	12.3154	3.8946e-27	5.99341e-26	50.9037
NPFF	0.160642	-0.0258111	10.9679	8.21813e-23	7.48099e-22	41.0363
ARHGDIB	0.160616	-0.0312896	8.60798	1.15628e-15	5.41581e-15	24.7631
EEF1D	0.160611	0.0385628	13.2184	4.32473e-30	1.03112e-28	57.6505
AYTL1	0.160482	-0.0619251	8.9746	1.00175e-16	5.12057e-16	27.1768
MEOX2	0.160451	-0.0234031	7.21005	7.88261e-12	2.73628e-11	16.0757
2020-09-08	0.160319	-0.0483977	12.1233	1.63645e-26	2.29328e-25	49.4805
C21orf25	0.160193	-0.0446147	15.2771	6.66941e-37	6.10953e-35	73.2132
SLC16A3	0.159993	0.0266046	6.72255	1.37924e-10	4.33392e-10	13.27
KCNJ2	0.159864	-0.050868	7.71696	3.54674e-13	1.37089e-12	19.1228
COPZ2	0.159834	0.0192992	10.2652	1.29398e-20	9.47083e-20	36.0279
PARD3	0.15975	-0.0125419	14.7637	3.36567e-35	2.10717e-33	69.322
TDRD10	0.159634	-0.000924539	10.0187	7.42363e-20	5.08094e-19	34.2996
ZNF395	0.159569	0.00192466	14.8768	1.41855e-35	9.68231e-34	70.1794
WNT6	0.159533	0.00319615	8.78489	3.57351e-16	1.74465e-15	25.9216
QDPR	0.159394	0.0405496	6.81162	8.25236e-11	2.63884e-10	13.773
SNF1LK	0.159242	-0.0471133	5.63039	5.18592e-08	1.326e-07	7.48561
EFEMP1	0.159181	-0.032886	6.62793	2.36894e-10	7.30925e-10	12.7406
PSCDBP	0.159024	-0.0122784	8.66224	8.07594e-16	3.83315e-15	25.1171
ESAM	0.15902	0.0292878	9.69063	7.40266e-19	4.58354e-18	32.0254
OSMR	0.158998	-0.0454219	9.6393	1.05792e-18	6.45395e-18	31.6724
C6orf192	0.158862	0.00153481	11.6877	4.16989e-25	4.86114e-24	46.271
HSPB2	0.158691	0.00656732	12.0677	2.47708e-26	3.38943e-25	49.0695
CHORDC1	0.15859	-0.0101337	6.82298	7.72661e-11	2.47619e-10	13.8374
CASC3	0.15856	-0.00569746	15.0558	3.61502e-36	2.90826e-34	71.536
LRDD	0.158499	-0.0382647	12.5648	5.99551e-28	1.03319e-26	52.7591
RAPGEF3	0.158244	0.00534408	10.3305	8.12159e-21	6.08246e-20	36.4888
LGR4	0.158202	-0.0384981	11.0705	3.89193e-23	3.63018e-22	41.7766
C16orf35	0.158157	-0.0482498	11.0331	5.11497e-23	4.72537e-22	41.506
CTSC	0.158011	-0.0265661	8.93695	1.29064e-16	6.55296e-16	26.9267
PPAP2C	0.15794	-0.0819787	5.8765	1.45075e-08	3.88886e-08	8.72414
KCNJ10	0.157936	-0.0451341	8.38565	4.97428e-15	2.22392e-14	23.3244
ABCC9	0.157853	-0.0233704	11.3554	4.83536e-24	4.96223e-23	43.8426
FAM111A	0.157813	-0.0266073	11.6789	4.44992e-25	5.16339e-24	46.2066
HERC5	0.157756	-0.0754054	11.1449	2.26087e-23	2.16449e-22	42.3146
GOLPH4	0.157741	-0.0313454	7.23246	6.8904e-12	2.40287e-11	16.2077
PLOD1	0.157692	-0.0209469	12.8982	4.86705e-29	9.7481e-28	55.2495
KLK14	0.157683	0.0128636	9.22542	1.82911e-17	9.93314e-17	28.856
MYH9	0.157645	-0.0103277	10.9267	1.10925e-22	9.98266e-22	40.7393
SLC22A2	0.157606	-0.029939	5.64028	4.93079e-08	1.26374e-07	7.53461
SNED1	0.157475	0.0200522	8.33986	6.70148e-15	2.96114e-14	23.0307
SPSB1	0.157444	0.0166764	8.99336	8.82754e-17	4.52958e-16	27.3017
C10orf11	0.157366	0.0118539	7.00011	2.74469e-11	9.1184e-11	14.8518
SFN	0.157363	-0.149643	5.87004	1.50084e-08	4.01447e-08	8.6911
NPC1	0.157347	-0.0702749	7.72774	3.31596e-13	1.28597e-12	19.189
ZC3H12C	0.15724	-0.021334	13.196	5.12345e-30	1.2018e-28	57.4824
GLUL	0.157183	-0.00217478	5.41629	1.52224e-07	3.75065e-07	6.44094
BOK	0.157123	-0.0614178	6.78191	9.79866e-11	3.11613e-10	13.6047
FAM46A	0.157069	-0.00251123	9.61264	1.27315e-18	7.71828e-18	31.4893
CSPG4	0.15706	-0.00463847	9.31589	9.85533e-18	5.48376e-17	29.4669
MGAM	0.157012	-0.040736	9.08979	4.59971e-17	2.42086e-16	27.9453
TMEM142A	0.15687	-0.000188615	11.3284	5.89601e-24	5.96976e-23	43.6461
RAB3IL1	0.156798	0.0397529	10.59	1.26561e-21	1.02064e-20	38.3288
FBXO30	0.156557	-0.0462202	10.5632	1.53445e-21	1.22453e-20	38.1382
WWC3	0.15655	-0.00577352	13.1826	5.67311e-30	1.3183e-28	57.3813
SPR	0.15653	0.00017454	13.9753	1.37692e-32	5.27127e-31	63.3546
SPON1	0.156478	-0.0383032	7.23915	6.61905e-12	2.3101e-11	16.2472
RPS6KA1	0.156399	-0.0659579	11.59	8.58604e-25	9.61647e-24	45.5553
PSCD4	0.156398	-0.0375567	8.6751	7.41622e-16	3.53164e-15	25.2012
DCN	0.156385	-0.028058	6.75312	1.15688e-10	3.6537e-10	13.4421
CMTM6	0.156375	0.0364092	13.5544	3.38213e-31	9.84382e-30	60.1786
GSDML	0.156305	-0.0287664	11.0958	3.23648e-23	3.03507e-22	41.9593
ADORA2A	0.156304	-0.0151241	9.40598	5.30977e-18	3.04102e-17	30.078
C21orf96	0.156294	-0.0227193	9.5324	2.21991e-18	1.31779e-17	30.9398
HDAC1	0.156257	-0.0424582	11.894	9.03102e-26	1.15747e-24	47.7873
C22orf9	0.156177	-0.00115981	10.5793	1.36712e-21	1.09653e-20	38.2525
C1RL	0.15611	-0.0421453	9.74441	5.08786e-19	3.20732e-18	32.3961
KRT19	0.156086	-0.0012939	7.66591	4.87339e-13	1.86544e-12	18.8103
BDH2P1	0.156022	-0.0328025	11.1543	2.1105e-23	2.03171e-22	42.3828
ZNF397	0.155912	-0.0516536	9.57362	1.66883e-18	9.98833e-18	31.2218
ALPK1	0.15591	-0.0318487	10.9253	1.12017e-22	1.00705e-21	40.7296
BIN2	0.155727	-0.0350189	7.91114	1.04773e-13	4.21927e-13	20.3226
MTM1	0.155694	-0.00414269	13.3135	2.10371e-30	5.32196e-29	58.3654
CD81	0.155539	0.0419711	13.3526	1.56412e-30	4.06928e-29	58.6594
SLC43A1	0.155326	-0.0132734	13.1263	8.68789e-30	1.97923e-28	56.9586
DUX4	0.155173	0.0570171	15.1876	1.32114e-36	1.16733e-34	72.5349
SSPN	0.155126	0.0271099	9.69423	7.21938e-19	4.47643e-18	32.0501
TMEM2	0.155115	-0.0304913	11.9981	4.16304e-26	5.53113e-25	48.5549
YES1	0.155113	-0.035943	10.4488	3.4872e-21	2.6868e-20	37.3256
AKAP8L	0.155042	-0.0500269	13.0697	1.33278e-29	2.9588e-28	56.5341
IL7	0.154988	0.0230632	8.82288	2.77281e-16	1.36523e-15	26.1719
VMD2	0.154975	-0.0880125	6.76026	1.11024e-10	3.5115e-10	13.4824
S100A6	0.154936	0.0153429	10.8584	1.82093e-22	1.6031e-21	40.2484
OSR1	0.154791	0.0354796	3.8001	0.000184971	0.000341983	-0.365478
GIMAP2	0.15477	0.0264868	9.40943	5.1854e-18	2.97468e-17	30.1014
WFS1	0.154653	-0.00484345	13.6852	1.25203e-31	4.00582e-30	61.1644
MAPRE1	0.154559	-0.0227271	13.626	1.96339e-31	6.01632e-30	60.7181
HIC1	0.154334	0.0100529	8.69845	6.35167e-16	3.04548e-15	25.3541
FAS	0.154281	-0.0626283	7.60435	7.13792e-13	2.69843e-12	18.4351
TPP1	0.154204	-0.0276367	11.9704	5.11476e-26	6.7035e-25	48.3508
C17orf60	0.154057	-0.0329291	8.33484	6.92383e-15	3.05204e-14	22.9985
PPAPDC1B	0.154037	-0.0250261	14.687	6.0424e-35	3.60164e-33	68.7413
MYO10	0.153998	-0.0269369	8.8259	2.7174e-16	1.33946e-15	26.1918
TCF7L1	0.153996	0.0108285	10.6974	5.83547e-22	4.87363e-21	39.0953
PRSS23	0.153956	-0.0430152	8.93742	1.28658e-16	6.53617e-16	26.9298
TENC1	0.15387	0.00570422	10.0152	7.60816e-20	5.2011e-19	34.2753
BCAT2	0.153815	-0.0064287	16.0343	2.06239e-39	3.51921e-37	78.9479
FNDC3B	0.153789	-0.0337152	11.9719	5.05711e-26	6.64295e-25	48.362
HIGD1B	0.153672	-0.0118523	8.24627	1.22933e-14	5.31194e-14	22.4328
NINJ1	0.153594	-0.0168309	12.4671	1.24884e-27	2.07011e-26	52.0315
STXBP4	0.153557	-0.00441303	13.5143	4.58712e-31	1.30883e-29	59.8762
TMC8	0.153554	0.0095622	11.2599	9.74272e-24	9.6843e-23	43.1486
ELF4	0.15355	-0.0200032	10.5233	2.04403e-21	1.61125e-20	37.8543
BMP2K	0.153464	-0.000414269	11.4282	2.83158e-24	2.97427e-23	44.3728
ZKSCAN1	0.153335	-0.0155145	9.05374	5.87123e-17	3.05588e-16	27.7043
PTHR1	0.153258	-0.0398077	8.44961	3.27544e-15	1.48345e-14	23.7363
KIF7	0.153147	-0.00706226	13.8676	3.12603e-32	1.10362e-30	62.5411
NFIA	0.153123	-0.0266743	11.1983	1.53034e-23	1.49386e-22	42.7012
NCF4	0.153079	-0.0162892	11.2609	9.67556e-24	9.63404e-23	43.1554
COLEC12	0.153071	-0.0187442	7.35277	3.33323e-12	1.19421e-11	16.9207
FLT1	0.152792	-0.040037	8.58248	1.36822e-15	6.3793e-15	24.5971
C10orf56	0.152686	-0.0220893	9.10326	4.19842e-17	2.2175e-16	28.0354
CGNL1	0.152659	-0.0158689	10.579	1.36969e-21	1.09809e-20	38.2506
C1QTNF5	0.15262	0.00900394	14.7862	2.83361e-35	1.8132e-33	69.4928
C14orf125	0.152549	-0.0184389	10.8142	2.50878e-22	2.17891e-21	39.9311
ZHX2	0.152539	0.00966368	10.2615	1.3284e-20	9.70649e-20	36.0019
SLC7A9	0.152153	-0.0400024	7.96689	7.36014e-14	2.99377e-13	20.6702
CYP27A1	0.152032	-0.0334442	8.59541	1.25632e-15	5.87016e-15	24.6813
RAB34	0.151842	-0.0338672	9.65587	9.42848e-19	5.77826e-18	31.7862
ELOVL5	0.151831	-0.0393561	10.1426	3.09098e-20	2.18515e-19	35.1664
CMTM7	0.151783	-0.0123107	11.1799	1.75094e-23	1.69872e-22	42.5678
HAVCR2	0.15167	-0.0456941	8.23002	1.36535e-14	5.87199e-14	22.3294
MKLN1	0.151558	-0.00934239	12.6616	2.89619e-28	5.21285e-27	53.4807
GPRC5C	0.151392	-0.0127048	9.38332	6.20507e-18	3.52708e-17	29.924
RASD1	0.151333	-0.0349038	8.21777	1.47772e-14	6.33958e-14	22.2514
SERPINA1	0.151316	-0.0148679	10.0705	5.14875e-20	3.56886e-19	34.6616
SLC9A3R1	0.151171	-0.00393989	9.88043	1.96388e-19	1.28695e-18	33.3374
MTA2	0.151057	0.0583311	7.61162	6.82369e-13	2.58525e-12	18.4793
C1orf172	0.150836	-0.0227622	8.48089	2.66872e-15	1.21658e-14	23.9383
RAB27A	0.150793	-0.0151832	9.61633	1.24092e-18	7.53602e-18	31.5147
MCC	0.150762	0.00126405	10.2038	2.0023e-20	1.44187e-19	35.5959
HLA-B	0.150685	-0.0198852	8.91604	1.48538e-16	7.50452e-16	26.788
IL27	0.150639	0.0876221	12.5827	5.2417e-28	9.12573e-27	52.8924
C9orf65	0.15054	-0.0948448	6.85611	6.3748e-11	2.05621e-10	14.0259
NKX6-2	0.150503	-0.0650199	6.03875	6.13737e-09	1.69288e-08	9.56201
KLKB1	0.150355	-0.0506029	7.12878	1.28106e-11	4.38741e-11	15.5992
TMEM47	0.150341	0.0164386	9.93118	1.37493e-19	9.15478e-19	33.69
ACOX2	0.150319	-0.0218397	10.6204	1.01673e-21	8.2731e-21	38.5456
BTG2	0.149899	0.0169636	7.09705	1.54705e-11	5.25087e-11	15.4141
HMBOX1	0.149884	-0.0651135	3.91141	0.000120634	0.000227505	0.0378753
COL21A1	0.149764	-0.00714367	8.89298	1.73407e-16	8.70788e-16	26.6352
PCOLCE	0.149615	0.0130396	8.30277	8.52696e-15	3.73081e-14	22.7932
WDR6	0.149605	0.00596153	14.1668	3.2002e-33	1.36185e-31	64.8024
TMEM119	0.149575	-0.0413953	7.83407	1.70335e-13	6.76559e-13	19.8444
TMEM43	0.149454	-0.0271923	16.8808	3.29034e-42	1.30155e-39	85.3389
APOC1	0.149405	-0.0511477	8.03863	4.66298e-14	1.9264e-13	21.1196
MMP14	0.149351	-0.0378614	10.1096	3.90436e-20	2.73023e-19	34.9352
OR2T2	0.149254	0.0651259	12.7032	2.1177e-28	3.89214e-27	53.7911
FLNA	0.149165	0.00415458	7.41165	2.33012e-12	8.44734e-12	17.2724
LAMA1	0.149054	-0.0522861	8.11397	2.88056e-14	1.20897e-13	21.5939
GDPD3	0.149014	-0.015744	10.1309	3.35782e-20	2.35901e-19	35.0844
FYCO1	0.149002	-0.0110016	12.539	7.27623e-28	1.23796e-26	52.5671
MASS1	0.148825	-0.0102951	7.90324	1.10139e-13	4.4323e-13	20.2734
C15orf28	0.148742	-0.0508001	8.01997	5.25175e-14	2.16347e-13	21.0025
RNF19	0.148662	-0.0108759	13.8056	5.0095e-32	1.72313e-30	62.0732
LONRF3	0.148652	-0.0343917	12.1368	1.47962e-26	2.08863e-25	49.5804
MTUS1	0.148652	-0.0380402	7.60513	7.10321e-13	2.68589e-12	18.4399
FGFR1OP2	0.148644	0.0111141	9.30514	1.06081e-17	5.88943e-17	29.3942
ZNF558	0.148571	-0.0270472	15.1586	1.64917e-36	1.43519e-34	72.3148
C10orf10	0.14841	-0.0552713	6.91615	4.49194e-11	1.46628e-10	14.3689
APBB1IP	0.148281	-0.011219	6.00584	7.31667e-09	2.00578e-08	9.39074
BBS2	0.148211	-0.0216226	12.1485	1.35565e-26	1.92142e-25	49.6671
REEP4	0.148179	-0.0177538	11.9615	5.46535e-26	7.12542e-25	48.2851
MGAT1	0.147961	-0.00629484	11.4864	1.84458e-24	1.97083e-23	44.7975
PARP4	0.147954	0.00958356	9.93967	1.29523e-19	8.64729e-19	33.7491
GRRP1	0.147936	0.00103729	9.87923	1.98049e-19	1.29685e-18	33.3291
TNFRSF10A	0.147934	0.00505479	10.0407	6.35373e-20	4.37102e-19	34.4535
ACAD11	0.147928	-0.0625266	11.2324	1.19233e-23	1.17578e-22	42.9485
TMEM133	0.147923	0.0441745	11.6923	4.03019e-25	4.71408e-24	46.3048
C10orf128	0.14775	-0.0745699	6.81962	7.8784e-11	2.52251e-10	13.8184
PTGDR	0.147725	-0.0218288	4.84743	2.29408e-06	5.09598e-06	3.82073
ABCA8	0.147668	-0.110835	4.89998	1.80232e-06	4.04054e-06	4.05297
LGALS9	0.147652	-0.0125623	11.4793	1.94306e-24	2.06844e-23	44.746
PIM3	0.147544	-0.0402042	10.2339	1.61684e-20	1.17157e-19	35.8075
ANLN	0.147383	-0.167402	3.82908	0.000165645	0.00030792	-0.261458
ARHGEF10	0.14732	-0.0708942	9.65067	9.77559e-19	5.98677e-18	31.7505
LCTL	0.147307	-0.0226876	7.66529	4.89217e-13	1.8718e-12	18.8065
SPG20	0.147132	-0.0186771	11.9673	5.23283e-26	6.84279e-25	48.3282
TNXB	0.147128	-0.0160595	12.4089	1.93285e-27	3.09772e-26	51.5984
C21orf34	0.147108	-0.00458154	10.0714	5.11625e-20	3.55057e-19	34.6678
C11orf70	0.147054	-0.0224982	9.7677	4.32412e-19	2.74176e-18	32.5569
CD55	0.146856	-0.0550185	9.14503	3.16192e-17	1.684e-16	28.3154
PLCD1	0.146754	-0.0396127	13.9795	1.33294e-32	5.14409e-31	63.3868
CISH	0.146642	-0.0428975	8.74033	4.80846e-16	2.32564e-15	25.6287
MTMR11	0.14637	0.00294823	15.8543	8.13585e-39	1.22073e-36	77.586
PLAGL2	0.14623	-0.000742496	12.9317	3.7798e-29	7.72152e-28	55.5002
IL8RB	0.146115	-0.0152267	9.80533	3.32401e-19	2.1317e-18	32.817
C10orf85	0.145941	-0.02993	9.29505	1.13667e-17	6.29855e-17	29.326
KLF2	0.145912	0.00988447	5.73466	3.03714e-08	7.93001e-08	8.00547
F10	0.145772	0.00550188	7.7343	3.18291e-13	1.23575e-12	19.2293
RGL2	0.145759	-0.0130347	13.4154	9.714e-31	2.59313e-29	59.1319
RTKN	0.145726	-0.07466	7.24388	6.43351e-12	2.2485e-11	16.2751
HDAC7A	0.145637	-0.00648549	12.413	1.87456e-27	3.00984e-26	51.6288
COL4A2	0.145478	0.0329754	6.79297	9.1926e-11	2.93089e-10	13.6673
EPHB4	0.14536	0.00968612	12.4867	1.07761e-27	1.79998e-26	52.1777
DHCR7	0.145275	-0.03912	10.034	6.66526e-20	4.57628e-19	34.4062
TRAM2	0.145193	-0.0300681	10.3867	5.44036e-21	4.11872e-20	36.8854
DOCK6	0.145175	0.00469165	14.2971	1.18459e-33	5.55735e-32	65.7885
ANTXR2	0.14502	-0.00167472	15.3647	3.41699e-37	3.41797e-35	73.8769
IGFBP4	0.144982	0.0267929	5.38648	1.76432e-07	4.3263e-07	6.29794
ADA	0.1449	-0.0550479	7.2583	5.89899e-12	2.06875e-11	16.3602
ATHL1	0.14475	-0.0240847	10.255	1.39145e-20	1.01331e-19	35.9561
DLL1	0.144726	0.104689	7.6423	5.6428e-13	2.15002e-12	18.6662
FAM107B	0.144682	-0.0689958	5.67071	4.22019e-08	1.08918e-07	7.68577
TMEM123	0.144428	-0.00888123	8.90905	1.55678e-16	7.85157e-16	26.7416
C1orf144	0.144351	-0.00498595	13.0009	2.24183e-29	4.77588e-28	56.0183
NFATC3	0.1443	-0.0139711	12.7657	1.32206e-28	2.49843e-27	54.2584
TAZ	0.144179	-0.00519428	14.3514	7.83072e-34	3.80709e-32	66.1993
PLEKHG2	0.144158	-0.0267115	9.02861	6.95818e-17	3.59795e-16	27.5366
BCAR3	0.144052	-0.0275514	11.4584	2.26698e-24	2.39713e-23	44.5932
LRRC54	0.143969	0.0146128	6.99288	2.86411e-11	9.49702e-11	14.81
LMOD1	0.143932	-0.0384413	7.27364	5.37841e-12	1.89305e-11	16.4509
PLD2	0.14384	-0.0127079	9.95194	1.18814e-19	7.95366e-19	33.8344
PLP2	0.143811	0.00320565	10.5043	2.34335e-21	1.83721e-20	37.719
FOS	0.143788	-0.0611156	4.10658	5.57218e-05	0.000108873	0.769569
ACADVL	0.143512	-0.0477184	13.33	1.85704e-30	4.7602e-29	58.4891
ANKZF1	0.143412	0.00589706	14.201	2.4648e-33	1.08237e-31	65.0615
RAP1A	0.143159	-0.0533318	11.6064	7.60558e-25	8.55689e-24	45.6754
SMAD9	0.143118	-0.0133336	6.89611	5.04973e-11	1.64189e-10	14.2542
ZNF438	0.143028	-0.025936	18.5328	1.28148e-47	3.18631e-44	97.6961
PRKCBP1	0.142936	0.0151409	10.4092	4.62974e-21	3.5265e-20	37.0451
IRS3L	0.142699	0.0109481	14.1072	5.03996e-33	2.08385e-31	64.3518
ITGAM	0.14262	-0.039892	8.17732	1.91775e-14	8.15499e-14	21.9947
MAOA	0.14258	-0.000261888	11.2556	1.00547e-23	9.96598e-23	43.1173
EVI2B	0.142552	-0.0347268	8.35648	6.01481e-15	2.66993e-14	23.1372
NDUFA4L2	0.142453	0.0190259	6.75182	1.16552e-10	3.67965e-10	13.4348
C1orf38	0.14233	-0.0357813	9.15998	2.85629e-17	1.52683e-16	28.4158
WAS	0.142327	0.0280237	8.61659	1.09237e-15	5.13165e-15	24.8192
IFNGR1	0.142305	-0.0591836	9.57396	1.66487e-18	9.96806e-18	31.2242
HELB	0.142193	-0.0778338	5.84458	1.7151e-08	4.56982e-08	8.56124
FAM100B	0.142158	-0.0408913	11.7787	2.12458e-25	2.59133e-24	46.9393
CARHSP1	0.142035	-0.0372365	10.4719	2.95643e-21	2.2982e-20	37.489
ADD3	0.141986	-0.0109036	8.28582	9.51748e-15	4.15063e-14	22.6849
RPS27L	0.141951	-0.0173398	13.9446	1.73927e-32	6.41356e-31	63.1228
SIGLEC7	0.141931	-0.0530084	9.19855	2.19688e-17	1.1838e-16	28.6751
SLC12A7	0.141922	-0.0179154	9.02956	6.91395e-17	3.57721e-16	27.5429
TP53	0.141776	0.0580374	6.72192	1.3842e-10	4.34874e-10	13.2665
FZD9	0.141645	0.0154128	8.42326	3.89142e-15	1.75467e-14	23.5664
FGFR1	0.141581	0.0271562	13.1337	8.212e-30	1.87818e-28	57.0144
CAPN2	0.141515	-0.0194003	13.9606	1.5397e-32	5.81312e-31	63.2437
NOSTRIN	0.141509	-0.038879	8.12139	2.74679e-14	1.1545e-13	21.6408
RAB32	0.141505	-0.0448632	11.5049	1.60866e-24	1.73259e-23	44.9331
H2AFJ	0.141471	-0.0237334	11.5068	1.5871e-24	1.71043e-23	44.9465
SAMD4A	0.141452	0.00153024	8.78836	3.49157e-16	1.70609e-15	25.9444
TMEM106A	0.141387	0.00154049	10.4229	4.19678e-21	3.20936e-20	37.1422
USP3	0.141378	-0.012972	12.1724	1.13472e-26	1.62417e-25	49.8435
PBXIP1	0.141335	0.0195162	11.2286	1.22549e-23	1.2078e-22	42.9213
NOTCH2NL	0.141233	0.0460672	7.4526	1.8148e-12	6.63583e-12	17.518
C14orf94	0.141167	-0.0124358	11.7245	3.17518e-25	3.793e-24	46.5411
PLEKHB1	0.141	0.0154891	7.78365	2.33755e-13	9.1757e-13	19.533
ABL1	0.14095	0.0106195	13.0342	1.74293e-29	3.76373e-28	56.268
COL6A1	0.140923	0.0322509	11.5079	1.57407e-24	1.69849e-23	44.9546
C16orf5	0.140862	-0.00738129	14.6618	7.3257e-35	4.29305e-33	68.5502
BANP	0.140849	0.0190117	9.68632	7.62788e-19	4.71461e-18	31.9957
SCGB1A1	0.140848	-0.00929506	13.4219	9.24579e-31	2.47955e-29	59.1809
SIPA1L3	0.140844	0.00589726	9.45809	3.70875e-18	2.16033e-17	30.4326
PARP10	0.140678	0.000153357	11.1259	2.5988e-23	2.47306e-22	42.1767
PLXNB3	0.140646	0.0066801	5.42221	1.4782e-07	3.64731e-07	6.46939
FCGR2B	0.140596	-0.0024811	6.74788	1.19228e-10	3.76277e-10	13.4126
IFT140	0.140569	0.0161405	13.6104	2.2102e-31	6.65681e-30	60.6006
RHOBTB3	0.140511	-0.0357414	11.2532	1.0233e-23	1.01369e-22	43.0999
P4HA1	0.140421	-0.00372489	9.08221	4.84222e-17	2.54388e-16	27.8946
HNRPF	0.140343	-0.0213274	11.6997	3.8147e-25	4.48917e-24	46.3592
SFRP2	0.140153	0.00468277	4.84584	2.31082e-06	5.13205e-06	3.81373
PLEKHF2	0.140087	-0.0302415	12.1641	1.20684e-26	1.7189e-25	49.7824
IL1B	0.140024	-0.119785	3.86454	0.000144592	0.000270459	-0.133212
ITGB8	0.140022	-0.01455	10.8169	2.45931e-22	2.13808e-21	39.9508
CPNE3	0.139793	-0.0304501	11.5215	1.42415e-24	1.54534e-23	45.0538
DAB2	0.139742	-0.00136207	7.21483	7.65964e-12	2.66206e-11	16.1038
CLDN23	0.139661	-0.0218519	9.61624	1.24171e-18	7.53817e-18	31.514
ISG20L1	0.139641	0.000274462	10.3363	7.79399e-21	5.84465e-20	36.5296
FAM84B	0.139613	-0.0401394	8.06741	3.88031e-14	1.61301e-13	21.3005
FGR	0.139577	0.0013507	12.282	4.99871e-27	7.54575e-26	50.6563
ZNF161	0.139559	-0.0218427	9.4481	3.97322e-18	2.30667e-17	30.3645
HKR2	0.139488	0.0215662	17.0671	8.0077e-43	4.22345e-40	86.7411
THAP2	0.139405	0.00172571	8.45558	3.15004e-15	1.42926e-14	23.7748
MAPK4	0.139258	0.0107898	9.31776	9.72958e-18	5.41898e-17	29.4796
SLFNL1	0.139217	-0.0118364	9.80908	3.23788e-19	2.07876e-18	32.843
SLC2A1	0.139009	0.0297238	9.89166	1.81491e-19	1.19292e-18	33.4154
RPGR	0.13885	-0.0198216	13.9483	1.6911e-32	6.24918e-31	63.1507
PNPT1	0.138817	-0.0452749	9.27394	1.31327e-17	7.24023e-17	29.1833
U2AF1L2	0.138811	-0.0117942	11.8167	1.60288e-25	1.99272e-24	47.2186
ARHGAP29	0.138746	-0.0380923	8.88197	1.86698e-16	9.3591e-16	26.5623
TES	0.138706	-0.00310161	9.6216	1.19634e-18	7.27288e-18	31.5508
SEC14L1	0.138681	-0.0242594	13.0525	1.51729e-29	3.30934e-28	56.4055
PIGA	0.1386	-0.0483184	11.2285	1.22625e-23	1.20786e-22	42.9207
SLCO2B1	0.138556	-0.00858511	8.30723	8.28386e-15	3.62901e-14	22.8217
SLC12A4	0.138454	0.023578	10.7483	4.04099e-22	3.43761e-21	39.4591
TYK2	0.138431	0.00644979	14.5627	1.56114e-34	8.57151e-33	67.7994
LGALS3BP	0.138331	-0.0176421	8.73359	5.0291e-16	2.42873e-15	25.5844
TCF3	0.138317	-0.00152935	11.5133	1.51201e-24	1.63558e-23	44.9945
ANKRD22	0.13829	-0.0288752	8.36593	5.65628e-15	2.51463e-14	23.1978
RRBP1	0.138077	-0.063582	6.8265	7.5703e-11	2.42833e-10	13.8575
AOC2	0.138072	0.0126739	9.67768	8.1009e-19	4.99278e-18	31.9363
FSTL3	0.138061	-0.0334671	11.991	4.38865e-26	5.80699e-25	48.5026
D4ST1	0.137916	0.0123291	12.7729	1.25222e-28	2.37417e-27	54.3122
PKN2	0.137662	-0.0431534	8.4013	4.49153e-15	2.01638e-14	23.4251
TNFAIP8L2	0.137629	-0.014344	10.3475	7.19452e-21	5.41143e-20	36.6088
DMN	0.137577	-0.04553	11.9497	5.96933e-26	7.74767e-25	48.1977
ZNF609	0.137565	0.0283411	11.7535	2.56157e-25	3.09183e-24	46.7539
NID1	0.13752	-0.0264017	10.066	5.31584e-20	3.67736e-19	34.63
SLC19A3	0.13751	-0.0672417	9.40962	5.17839e-18	2.97262e-17	30.1027
COL1A1	0.137168	0.00665252	6.29387	1.53689e-09	4.43975e-09	10.9127
EPM2AIP1	0.137039	-0.0398276	10.9505	9.3284e-23	8.44262e-22	40.9108
POLH	0.136828	-0.00657709	9.62704	1.152e-18	7.01317e-18	31.5882
SERHL2	0.13672	-0.0565234	7.8491	1.54963e-13	6.17477e-13	19.9374
NEK6	0.136546	-0.0295656	10.6045	1.1406e-21	9.23788e-21	38.4318
NFIC	0.136509	-0.0247022	6.12164	3.93032e-09	1.09927e-08	9.99649
SOX10	0.136501	0.00971001	7.37484	2.91527e-12	1.05031e-11	17.0523
CNKSR3	0.136383	-0.056247	7.37048	2.99352e-12	1.0776e-11	17.0263
SELENBP1	0.136326	-0.00514989	8.75394	4.39205e-16	2.12875e-15	25.7181
SERHL	0.136306	-0.0626419	8.90756	1.5724e-16	7.92803e-16	26.7318
FAM53B	0.136276	-0.0196969	9.30141	1.08828e-17	6.03812e-17	29.3689
FCGRT	0.136151	0.0202699	12.3311	3.46229e-27	5.37566e-26	51.0204
ABCA6	0.135912	-0.0907652	6.16488	3.11004e-09	8.78309e-09	10.2248
MYO9B	0.135812	-0.0247026	8.88512	1.82791e-16	9.16852e-16	26.5831
ANKRD13D	0.135717	-0.00468941	8.93507	1.30703e-16	6.63233e-16	26.9142
ACTG2	0.135621	-0.121994	2.87242	0.00445198	0.00704425	-3.31665
HMG20B	0.135478	-0.00118038	13.3087	2.18261e-30	5.49759e-29	58.3288
ITGA8	0.135423	0.0195816	6.38147	9.46974e-10	2.7832e-09	11.3857
PDIA4	0.135272	-0.0346062	8.12406	2.70014e-14	1.13599e-13	21.6576
STAG2	0.135234	-0.060762	7.46603	1.67172e-12	6.12932e-12	17.5987
PIAS1	0.135209	-0.00374113	11.4721	2.0488e-24	2.17701e-23	44.6934
NUMA1	0.135208	0.0389591	13.232	3.90092e-30	9.36491e-29	57.7528
HIF1A	0.135167	-0.00756194	11.8034	1.76962e-25	2.18286e-24	47.1205
MYL9	0.135106	0.0203467	3.94581	0.000105504	0.000200098	0.164579
SESN1	0.134992	-0.0292517	9.14899	3.07797e-17	1.6418e-16	28.342
DPYD	0.134853	-0.0307276	10.3859	5.46823e-21	4.13802e-20	36.8803
SEC61A1	0.134701	0.00964178	14.1728	3.05655e-33	1.31058e-31	64.848
IL15	0.134679	-0.00240765	11.5674	1.01472e-24	1.12134e-23	45.3897
NGLY1	0.134607	0.000791437	10.2141	1.86067e-20	1.34433e-19	35.6685
TMED5	0.134606	-0.0259033	11.4309	2.77589e-24	2.91753e-23	44.3925
FRZB	0.134528	-0.0222756	4.28738	2.65513e-05	5.34558e-05	1.47479
ARAF	0.134515	0.0105199	12.8383	7.64837e-29	1.48904e-27	54.8012
F11R	0.134453	-0.0199758	9.89656	1.7536e-19	1.15437e-18	33.4494
ENG	0.134344	-0.0316616	7.85143	1.52712e-13	6.08785e-13	19.9518
RYR3	0.134341	-0.0462387	7.25287	6.09483e-12	2.13485e-11	16.3282
SLC5A11	0.134231	-0.0917378	5.665	4.34554e-08	1.11984e-07	7.65734
BBX	0.133803	-0.046499	9.53663	2.1559e-18	1.2811e-17	30.9687
AK3L1	0.133771	-0.0215557	6.7759	1.01446e-10	3.21968e-10	13.5708
TAX1BP3	0.133711	0.00306705	9.98564	9.37134e-20	6.33184e-19	34.0691
CMAH	0.133693	-0.0306762	8.06241	4.00648e-14	1.66268e-13	21.269
LIFR	0.133646	-0.02916	9.61648	1.23965e-18	7.53096e-18	31.5157
ULK2	0.133644	-0.010151	11.9948	4.26535e-26	5.66274e-25	48.5308
ALOX15B	0.133563	-0.00992951	9.71982	6.03991e-19	3.77738e-18	32.2265
GJA5	0.13347	-0.0328258	6.94526	3.78836e-11	1.24268e-10	14.5359
U2AF1L1	0.133338	-0.015479	10.3974	5.03869e-21	3.82772e-20	36.9613
SLC22A5	0.13331	-0.0152763	13.336	1.77471e-30	4.5626e-29	58.5341
SIGLEC10	0.133225	-0.0649145	6.44327	6.71156e-10	1.99888e-09	11.7221
IGF2	0.133209	0.0738603	4.69643	4.53967e-06	9.78974e-06	3.16469
SP110	0.133045	-0.0232527	8.18961	1.77182e-14	7.55475e-14	22.0726
NBPF11	0.132943	0.0193889	11.9936	4.30405e-26	5.7054e-25	48.5219
GNG11	0.132882	0.0142166	7.99415	6.18961e-14	2.53781e-13	20.8407
NR2E1	0.132876	0.0363204	8.38935	4.85556e-15	2.17239e-14	23.3482
FZD4	0.132829	-0.0298838	10.8261	2.30191e-22	2.00424e-21	40.0163
RAB31	0.132732	0.0193287	8.92611	1.3882e-16	7.02984e-16	26.8547
USP52	0.13268	-0.0307197	12.4408	1.52123e-27	2.48144e-26	51.8359
AKR1C1	0.132608	0.0136125	9.36856	6.86724e-18	3.89077e-17	29.8238
DPP9	0.132582	0.0636532	7.9816	6.70388e-14	2.74028e-13	20.7622
YBX1	0.132578	-0.0268338	10.2054	1.979e-20	1.42687e-19	35.6075
RNF135	0.132564	-0.00204292	12.6368	3.4887e-28	6.20233e-27	53.2961
MLC1	0.132482	0.0297765	6.92577	4.24621e-11	1.38868e-10	14.424
SERINC2	0.13235	-0.0055508	8.21447	1.50949e-14	6.4711e-14	22.2305
RP2	0.132203	0.0677072	11.3855	3.8761e-24	4.01568e-23	44.0617
C10orf104	0.132126	-0.0275919	13.0643	1.38801e-29	3.05801e-28	56.4938
CRTC2	0.132114	0.00288515	11.758	2.47675e-25	2.99567e-24	46.7873
NNMT	0.132059	-0.0440352	5.71143	3.42371e-08	8.89532e-08	7.88901
RIPK4	0.132039	-0.0288009	5.22077	3.96408e-07	9.42038e-07	5.51443
CYLN2	0.132006	0.016877	9.46052	3.64713e-18	2.12586e-17	30.4491
NEO1	0.131975	-0.042644	8.49327	2.46047e-15	1.1243e-14	24.0184
SLC44A2	0.131896	0.0169387	8.50825	2.23004e-15	1.02249e-14	24.1154
CD1D	0.131829	-0.0412441	7.25097	6.16501e-12	2.15856e-11	16.3169
ABI3	0.131737	-0.0238393	10.7803	3.20552e-22	2.75109e-21	39.6884
DAPP1	0.131727	-0.0466648	7.3326	3.7665e-12	1.34253e-11	16.8007
TCAP	0.131554	-0.0171239	9.0013	8.36736e-17	4.30106e-16	27.3545
LAMB2	0.131359	0.0247826	12.5353	7.48368e-28	1.27076e-26	52.5393
NFKB2	0.131244	0.00726366	11.8216	1.54637e-25	1.92797e-24	47.2542
OR7A17	0.131217	0.00933461	5.83136	1.83781e-08	4.88203e-08	8.49401
C3orf63	0.131172	-0.0516505	9.3595	7.30789e-18	4.12164e-17	29.7624
CLEC1A	0.130919	0.0192008	9.34226	8.22552e-18	4.61674e-17	29.6455
PRCP	0.13089	-0.0412478	11.9579	5.61449e-26	7.30892e-25	48.2584
VANGL2	0.130793	-0.019672	10.3238	8.52186e-21	6.3658e-20	36.4412
S100P	0.130769	-0.00237191	8.44849	3.29968e-15	1.49365e-14	23.7291
TXNL2	0.130678	-0.0294784	7.53724	1.07986e-12	4.02548e-12	18.0281
OR7G2	0.130491	0.00526291	9.16032	2.84971e-17	1.52378e-16	28.4181
LAMC1	0.130475	-0.0324262	11.1119	2.87789e-23	2.72079e-22	42.0756
ZHX3	0.130434	-0.0189248	11.8042	1.75829e-25	2.17197e-24	47.1269
KIAA1618	0.130414	-0.022165	8.33596	6.87357e-15	3.03179e-14	23.0057
HOXB2	0.130303	0.0258009	7.51483	1.23936e-12	4.59642e-12	17.8927
RARRES2	0.130256	0.0101521	9.49471	2.88069e-18	1.69272e-17	30.6823
SLC26A9	0.130192	-0.0431634	6.36461	1.0398e-09	3.04727e-09	11.2944
DNAJC1	0.130168	-0.0119769	12.7311	1.71548e-28	3.17976e-27	54
ZNF417	0.130165	0.00774227	7.61281	6.77395e-13	2.56752e-12	18.4865
GAGE2	0.130162	-0.0213835	9.90026	1.70864e-19	1.1252e-18	33.4751
NOTCH1	0.130114	0.00894676	8.58512	1.34461e-15	6.27258e-15	24.6143
AHCTF1	0.130112	-0.00601649	11.1665	1.93079e-23	1.86593e-22	42.471
CD33	0.130059	0.013683	9.63903	1.05989e-18	6.46367e-18	31.6706
TEAD3	0.129969	-0.0135132	10.0451	6.16293e-20	4.24479e-19	34.4837
LPIN1	0.129926	-0.00151349	13.5078	4.81984e-31	1.36627e-29	59.8272
SLC27A3	0.129906	-0.0251629	11.1158	2.79718e-23	2.65457e-22	42.1038
C1orf79	0.129899	-0.00198463	13.2888	2.53795e-30	6.33759e-29	58.1792
LRP2	0.129712	-0.123495	4.085	6.07754e-05	0.000118348	0.687162
MATN2	0.129711	-0.0693091	7.74031	3.06569e-13	1.1929e-12	19.2662
DHX34	0.129646	-0.0294939	6.56509	3.38359e-10	1.03192e-09	12.3918
C6orf151	0.129644	-0.0264563	12.5297	7.80454e-28	1.31912e-26	52.4976
TAGLN2	0.129589	-0.0010165	11.1125	2.86425e-23	2.70936e-22	42.0803
CD151	0.129578	0.0227189	9.77634	4.07094e-19	2.59067e-18	32.6166
PHKA1	0.12949	0.0141398	10.3011	1.00183e-20	7.44207e-20	36.2812
PODXL	0.129426	-0.00770445	9.2168	1.93991e-17	1.05152e-16	28.7979
PPAPDC1A	0.129405	-0.0516006	8.41631	4.07215e-15	1.83236e-14	23.5217
SNAI2	0.129401	0.00798585	8.86089	2.15022e-16	1.07111e-15	26.4229
SOX13	0.129372	0.0439584	9.90548	1.64705e-19	1.08546e-18	33.5114
SOX8	0.129315	-0.0617641	6.30632	1.43499e-09	4.15644e-09	10.9797
RSAD1	0.129225	-0.0183609	13.0346	1.73747e-29	3.75661e-28	56.2711
FAM38B	0.129222	-0.0588989	6.17092	3.00973e-09	8.50949e-09	10.2568
CCDC69	0.129218	0.00232186	12.7925	1.08051e-28	2.0689e-27	54.4585
NOTCH2	0.129128	-0.00217493	8.45611	3.13907e-15	1.42503e-14	23.7783
WDR64	0.128978	-0.0583014	5.39416	1.69854e-07	4.16911e-07	6.33475
MMRN2	0.128765	-0.00101982	11.6854	4.24146e-25	4.93467e-24	46.2541
TCF15	0.128662	-0.00846318	10.4802	2.78457e-21	2.17042e-20	37.5483
CA2	0.128644	-0.0659218	4.7901	2.9783e-06	6.53933e-06	3.56966
WIPI1	0.128612	-0.0125785	12.5911	4.92167e-28	8.58334e-27	52.9548
RHOQ	0.128595	0.00648337	11.583	9.04487e-25	1.00785e-23	45.5037
B3GNT5	0.128536	-0.0281833	7.53856	1.07112e-12	3.99459e-12	18.0361
KIAA1305	0.128527	0.0132514	12.0652	2.52414e-26	3.4484e-25	49.0509
SAP30L	0.128468	-0.032675	11.3334	5.6822e-24	5.77679e-23	43.6827
MACF1	0.128225	-0.0113999	13.4671	6.56098e-31	1.8271e-29	59.5212
FTL	0.128202	0.0385792	9.06183	5.55845e-17	2.90003e-16	27.7584
HIST1H2AE	0.128151	-0.0238075	7.87982	1.27691e-13	5.12086e-13	20.1279
C10orf33	0.12815	-0.00174675	9.5094	2.6026e-18	1.53605e-17	30.7826
MYO1E	0.128147	-0.0645971	7.00052	2.73815e-11	9.10014e-11	14.8541
NBPF15	0.128138	0.00557245	11.5155	1.48827e-24	1.6109e-23	45.0102
RGS19	0.128098	0.00291166	8.66431	7.96556e-16	3.78179e-15	25.1307
C21orf63	0.128075	-0.0101388	11.3329	5.70296e-24	5.78776e-23	43.6791
ZFP36L2	0.128024	-0.0342063	10.4221	4.22195e-21	3.22719e-20	37.1363
HIST1H4H	0.127949	-0.0114061	12.9898	2.43711e-29	5.16033e-28	55.9355
BMP5	0.127872	0.0040479	4.31755	2.3407e-05	4.73005e-05	1.59496
ZNF423	0.12775	0.0857814	5.14041	5.83143e-07	1.36603e-06	5.14137
SLC25A30	0.127719	-0.0264711	12.9854	2.51939e-29	5.31514e-28	55.9025
MXRA8	0.127645	0.0165799	7.79963	2.11467e-13	8.33842e-13	19.6315
WDFY4	0.127547	-0.0338359	8.09799	3.19114e-14	1.33353e-13	21.4931
ECHDC2	0.12738	-0.00326346	12.0627	2.57123e-26	3.50449e-25	49.0326
BST1	0.127339	-0.0232002	6.84395	6.84149e-11	2.20144e-10	13.9566
PCTK3	0.127334	0.00900862	6.4302	7.22e-10	2.147e-09	11.6508
EFNB1	0.127301	0.0407997	10.7542	3.8732e-22	3.30132e-21	39.5011
LITAF	0.127296	-0.0636387	6.25431	1.90971e-09	5.47947e-09	10.7007
SLC39A14	0.127291	-0.0904949	6.01534	6.95519e-09	1.9112e-08	9.44011
PGF	0.127261	-0.0220603	7.7604	2.70389e-13	1.05778e-12	19.3897
MAP3K3	0.127225	0.0116455	13.7044	1.08137e-31	3.50784e-30	61.3098
COL6A2	0.127173	0.00727166	6.96132	3.44785e-11	1.13547e-10	14.6282
GPR23	0.127153	0.00384834	7.55324	9.78519e-13	3.66261e-12	18.125
TMTC1	0.127115	-0.0231795	10.1602	2.72889e-20	1.93784e-19	35.2896
PTPRU	0.12711	0.0167902	11.9266	7.08702e-26	9.15056e-25	48.0275
PTPN6	0.127075	-0.0125646	10.7592	3.73531e-22	3.19161e-21	39.537
SCRIB	0.127009	0.0303521	12.0389	3.07108e-26	4.14909e-25	48.8565
GIMAP6	0.126962	-0.0282166	7.4	2.50148e-12	9.04596e-12	17.2027
LZTS2	0.126956	-0.0133395	11.4406	2.58488e-24	2.72171e-23	44.4631
PHKG1	0.126936	-0.0218236	8.23053	1.36092e-14	5.85439e-14	22.3326
C14orf147	0.126906	-0.0352187	9.14875	3.08299e-17	1.64398e-16	28.3404
MCM5	0.126844	-0.0232493	9.96714	1.06754e-19	7.18504e-19	33.9403
ISLR	0.126833	0.0269582	6.72539	1.35693e-10	4.26768e-10	13.2859
IFI35	0.126786	-0.0558778	8.1768	1.92415e-14	8.18023e-14	21.9914
BCAP29	0.126754	0.032906	5.88334	1.39959e-08	3.75577e-08	8.75908
SALL1	0.126726	-0.0393395	7.77738	2.43117e-13	9.53458e-13	19.4943
FPRL1	0.126722	-0.0101892	8.61058	1.13662e-15	5.32801e-15	24.78
RNPC1	0.126668	0.0734307	11.971	5.0925e-26	6.67935e-25	48.3551
TRAF7	0.126479	-0.0102258	11.7817	2.07775e-25	2.53955e-24	46.9614
B4GALT4	0.126403	0.0270692	10.5451	1.7482e-21	1.38558e-20	38.0091
PTRF	0.126401	-0.0200567	9.23278	1.73961e-17	9.46779e-17	28.9056
MOGAT1	0.126235	0.00481676	9.72634	5.77175e-19	3.61469e-18	32.2714
PPFIA1	0.126155	0.00317812	13.9184	2.12269e-32	7.71302e-31	62.9252
EGFR	0.126148	-0.00881118	12.2635	5.74088e-27	8.59158e-26	50.519
SORBS3	0.126132	0.0122185	8.49984	2.35676e-15	1.07917e-14	24.0609
PLEKHG3	0.126129	-0.0172546	5.88262	1.40486e-08	3.76874e-08	8.75543
SELE	0.126109	-0.265243	3.23187	0.00140892	0.0023709	-2.26186
SLC7A11	0.126046	0.0516214	5.8171	1.97988e-08	5.24822e-08	8.42156
ZCCHC6	0.126023	-0.0119352	15.5057	1.16386e-37	1.2582e-35	74.9457
TRPV1	0.126009	-0.047203	10.5118	2.22057e-21	1.74487e-20	37.7723
UBTD1	0.12593	0.00825433	12.6479	3.20977e-28	5.73573e-27	53.3787
SPEN	0.12588	-0.0124374	12.194	9.65296e-27	1.39427e-25	50.0038
TNKS1BP1	0.125879	0.0576165	7.84411	1.59915e-13	6.36331e-13	19.9065
LDLRAD3	0.125796	-0.0356888	9.45759	3.7215e-18	2.16703e-17	30.4292
JMJD2B	0.125762	0.00453341	4.08411	6.09932e-05	0.000118759	0.683768
CHST11	0.125761	-0.00746635	11.5844	8.94959e-25	9.98511e-24	45.5142
NFAT5	0.125712	0.0294698	6.58018	3.10669e-10	9.49796e-10	12.4753
MAF1	0.125588	0.00407591	14.4058	5.16919e-34	2.62302e-32	66.6114
CLDN11	0.125569	-0.0274697	4.03157	7.5238e-05	0.000144762	0.484702
HEXDC	0.125569	0.00372069	12.3678	2.62998e-27	4.12757e-26	51.293
CCDC46	0.125551	-0.00931905	13.2508	3.38252e-30	8.23395e-29	57.8943
ACACB	0.125488	-0.0178053	8.57978	1.3928e-15	6.4904e-15	24.5796
C16orf53	0.125455	0.00553995	12.7527	1.45883e-28	2.7279e-27	54.1608
MSRB3	0.125401	-0.00986961	10.8948	1.39838e-22	1.24623e-21	40.5099
GFPT2	0.125385	-0.0616711	10.3973	5.04058e-21	3.82772e-20	36.9609
AKAP13	0.125379	-0.00552368	14.36	7.3309e-34	3.60436e-32	66.2647
APOBEC3G	0.125273	-0.037748	6.77989	9.91399e-11	3.15108e-10	13.5933
MBD6	0.125269	-0.000329345	10.662	7.53633e-22	6.23727e-21	38.842
ELK3	0.125251	-0.00718191	10.7716	3.4154e-22	2.92689e-21	39.6257
PTPLAD2	0.12503	0.00667539	9.20235	2.14065e-17	1.15457e-16	28.7007
RUFY1	0.124978	-0.0300723	16.0837	1.41542e-39	2.48843e-37	79.3214
H2BFS	0.12487	-0.0339592	8.17904	1.89661e-14	8.06904e-14	22.0056
NFKB1	0.124765	-0.0364834	11.6978	3.87e-25	4.5481e-24	46.345
TAF1C	0.124653	-0.0383912	11.3925	3.68259e-24	3.83347e-23	44.1125
YTHDF1	0.124512	-0.030798	12.5991	4.63293e-28	8.096e-27	53.0148
PHB	0.124503	-0.0124785	11.7584	2.47026e-25	2.98991e-24	46.7899
COL4A5	0.124485	-0.10169	4.90214	1.78442e-06	4.00384e-06	4.06258
PTMAP7	0.124436	0.0313709	7.21142	7.81815e-12	2.71498e-11	16.0837
LIMS1	0.124432	-0.0565401	6.9597	3.48077e-11	1.14588e-10	14.6189
ARRDC3	0.124418	-0.0290537	7.03148	2.28114e-11	7.62643e-11	15.0332
FAM109B	0.124353	-0.0256923	10.7384	4.33955e-22	3.68259e-21	39.3885
COL18A1	0.124337	-0.00421912	6.87282	5.78396e-11	1.87049e-10	14.1212
RFX1	0.124307	0.00509204	12.765	1.32959e-28	2.50992e-27	54.2528
TTC7A	0.1243	-0.0260055	12.65	3.16069e-28	5.65384e-27	53.394
ANKRD35	0.124252	0.00110256	11.4059	3.33575e-24	3.48701e-23	44.2105
STK36	0.124187	-0.0220779	10.8446	2.01225e-22	1.76173e-21	40.1495
APOL1	0.124131	-0.00136838	11.6783	4.46988e-25	5.18309e-24	46.2022
TFAP4	0.124128	0.0335398	10.4422	3.65648e-21	2.80976e-20	37.2786
CLCF1	0.124108	-0.0439597	7.09118	1.60191e-11	5.42649e-11	15.3799
ANKRD40	0.124102	0.0159686	8.59756	1.23864e-15	5.79374e-15	24.6953
BARD1	0.124093	-0.0445649	8.41974	3.98206e-15	1.79368e-14	23.5438
PPP1R10	0.124036	0.00186693	13.7876	5.74346e-32	1.94484e-30	61.9376
ZNF692	0.124034	-0.00334297	11.0664	4.0125e-23	3.73863e-22	41.7464
C8orf60	0.124019	-0.00540151	10.0954	4.31838e-20	3.01248e-19	34.8355
IRF2	0.124016	0.0676508	10.8309	2.22331e-22	1.93774e-21	40.0507
CLCN7	0.12399	0.000190997	12.5771	5.46869e-28	9.49925e-27	52.8503
CD300C	0.123935	-0.0296757	6.10201	4.36937e-09	1.21795e-08	9.89323
PPAP2A	0.123928	0.000112511	12.764	1.33908e-28	2.52254e-27	54.2457
CHPT1	0.123842	-0.0088263	12.2022	9.07741e-27	1.31441e-25	50.0648
PSD2	0.123764	-0.00963499	7.47067	1.62491e-12	5.96204e-12	17.6266
PRKD2	0.123698	-0.00815354	9.58136	1.58168e-18	9.49937e-18	31.2748
IL20RA	0.123646	0.0125667	7.47797	1.55388e-12	5.71299e-12	17.6705
ALDH6A1	0.123563	-0.00041507	8.70802	5.96054e-16	2.86188e-15	25.4168
IFIH1	0.123541	-0.0291065	9.04503	6.22727e-17	3.23569e-16	27.6462
MORC2	0.12354	-0.00382149	11.3449	5.22369e-24	5.34185e-23	43.7661
LASS2	0.123343	-0.0363319	8.17176	1.98764e-14	8.44393e-14	21.9594
LAPTM4A	0.12334	-0.000361355	12.4281	1.67315e-27	2.71653e-26	51.7415
NPNT	0.12327	-0.00401002	5.35065	2.10507e-07	5.13004e-07	6.1269
APLN	0.123268	-0.00727551	11.0857	3.48378e-23	3.26171e-22	41.8864
KCTD11	0.12314	0.0297089	9.23294	1.73768e-17	9.46022e-17	28.9067
ABCA2	0.123138	0.0527452	6.08564	4.77216e-09	1.32725e-08	9.80726
IKBKB	0.122995	-0.0474447	10.0817	4.75652e-20	3.30752e-19	34.7399
FAM118A	0.122936	-0.0106022	7.43528	2.01737e-12	7.34105e-12	17.414
RHOJ	0.122929	-0.0149162	9.33305	8.76167e-18	4.90186e-17	29.5831
TGM2	0.122807	-0.0172208	11.3302	5.81978e-24	5.89943e-23	43.659
ANKRD52	0.122796	-0.0575795	8.68146	7.10997e-16	3.3941e-15	25.2428
ANPEP	0.12275	0.0142079	8.49831	2.38055e-15	1.08921e-14	24.051
HADHB	0.122743	0.0121282	8.76588	4.05627e-16	1.97205e-15	25.7965
HHEX	0.122726	-0.0146462	8.20936	1.56015e-14	6.68335e-14	22.198
RAB42	0.122613	-0.034086	9.84668	2.48829e-19	1.61359e-18	33.1034
GTF2IRD1	0.122612	-0.0376439	13.2356	3.79698e-30	9.15324e-29	57.7796
TSC22D4	0.122592	-0.00295443	7.55614	9.61227e-13	3.60176e-12	18.1425
HYAL1	0.122513	-0.0177956	11.4101	3.23412e-24	3.38484e-23	44.2411
C11orf17	0.122242	0.010482	10.5702	1.45972e-21	1.16704e-20	38.1876
LOH11CR2A	0.122151	-0.0345439	9.82121	2.97434e-19	1.91664e-18	32.9269
PHEX	0.122081	0.000539996	7.61087	6.8554e-13	2.5967e-12	18.4748
C21orf131	0.122048	-0.0811258	5.05804	8.62195e-07	1.99131e-06	4.7638
MTTP	0.121992	0.00398879	6.71221	1.46353e-10	4.58555e-10	13.2119
PRPF4B	0.121941	-0.00407911	12.2623	5.79476e-27	8.65733e-26	50.5098
TMED10	0.121912	-0.0427717	9.24825	1.56523e-17	8.55079e-17	29.0099
VPS13C	0.121807	0.00858037	11.5655	1.02919e-24	1.13373e-23	45.3757
TIMELESS	0.121762	-0.0143516	9.36437	7.06764e-18	3.9978e-17	29.7954
APOBEC3A	0.121757	-0.0194564	5.77241	2.49801e-08	6.57163e-08	8.19547
SLC25A20	0.121733	0.00592089	12.2682	5.54498e-27	8.3127e-26	50.5535
PRRX1	0.121676	-0.0409166	7.61245	6.78891e-13	2.57263e-12	18.4844
MED12	0.12151	-0.00224236	14.1225	4.4834e-33	1.87131e-31	64.4679
ITGA7	0.121469	0.00114065	11.5205	1.4342e-24	1.55528e-23	45.0468
LSM16	0.121434	-0.0059206	9.99006	9.08395e-20	6.14721e-19	34.0999
RHPN2	0.121391	-0.0724559	6.11256	4.1278e-09	1.15228e-08	9.94869
HES1	0.121235	0.0383335	5.30248	2.66555e-07	6.44092e-07	5.89836
ALDH9A1	0.121203	-0.0166072	9.86178	2.23831e-19	1.458e-18	33.2081
TNFSF13	0.121157	0.00296022	9.9124	1.56889e-19	1.03867e-18	33.5595
WHSC2	0.121147	0.00892721	13.0746	1.28414e-29	2.85996e-28	56.571
GIMAP8	0.121113	-0.0395583	7.17501	9.7224e-12	3.35152e-11	15.8698
STARD10	0.12088	-0.0394451	11.1389	2.36205e-23	2.25763e-22	42.2713
RNPEPL1	0.120812	-0.0299334	9.91118	1.58241e-19	1.04642e-18	33.551
TEX14	0.120711	-0.0143625	8.05951	4.08121e-14	1.69208e-13	21.2508
C6orf118	0.120631	0.00932385	8.24599	1.23151e-14	5.32004e-14	22.431
ZADH1	0.120628	-0.0279177	10.4119	4.54337e-21	3.46223e-20	37.0637
LFNG	0.120614	-0.00137785	7.02143	2.42055e-11	8.07546e-11	14.975
RGMA	0.120497	0.0208604	8.35651	6.01363e-15	2.66993e-14	23.1374
TMC6	0.120395	-0.0195112	8.03842	4.66932e-14	1.92856e-13	21.1182
CAT	0.120362	-0.0481265	8.30732	8.27889e-15	3.62775e-14	22.8223
WDFY2	0.120311	-0.0437282	9.83372	2.72472e-19	1.76166e-18	33.0136
FMNL2	0.120307	-0.0373269	7.48843	1.45734e-12	5.37619e-12	17.7335
TXNDC	0.120281	-0.0187034	11.1829	1.71284e-23	1.66455e-22	42.5896
DIO3OS	0.120127	0.0480236	9.04434	6.25641e-17	3.24859e-16	27.6416
SOCS4	0.119887	-0.0292346	10.5193	2.10428e-21	1.65724e-20	37.8255
PLIN	0.1198	-0.0489443	6.91156	4.61433e-11	1.50426e-10	14.3425
C16orf44	0.119756	0.00103676	10.6041	1.1434e-21	9.25618e-21	38.4294
SPAG5	0.119687	-0.00488992	9.33905	8.4086e-18	4.7119e-17	29.6238
PCF11	0.11963	-0.00753685	10.7005	5.70591e-22	4.77918e-21	39.1175
BACH1	0.119572	-0.0412965	10.2253	1.71825e-20	1.2435e-19	35.7473
SMTNL2	0.119556	0.0130021	6.13126	3.73127e-09	1.04561e-08	10.0472
PHKA2	0.119412	-0.0217301	13.5207	4.37005e-31	1.25513e-29	59.9243
DOCK7	0.119407	-0.0223767	9.81132	3.18749e-19	2.04944e-18	32.8585
ZDHHC2	0.119304	-0.00462572	9.83935	2.61935e-19	1.69605e-18	33.0526
CDK2AP1	0.11929	0.0359921	9.16082	2.84002e-17	1.51907e-16	28.4215
IL10	0.119041	0.0257943	6.62499	2.40889e-10	7.42722e-10	12.7242
CD84	0.119027	-0.00911288	7.9686	7.2807e-14	2.96492e-13	20.6809
CROCC	0.119017	-0.0148105	11.6272	6.52397e-25	7.40702e-24	45.8274
COMT	0.11901	0.00848005	10.5988	1.18789e-21	9.60744e-21	38.3916
TBC1D1	0.118974	-0.00875333	14.6235	9.81047e-35	5.52593e-33	68.2604
JUB	0.118952	0.0012059	7.63204	6.01331e-13	2.28619e-12	18.6036
C11orf75	0.118855	-0.0374566	10.3738	5.96329e-21	4.50286e-20	36.7946
EHD1	0.118827	-0.0235232	11.225	1.25886e-23	1.23928e-22	42.8947
CXCL5	0.118802	-0.0162671	6.56009	3.48073e-10	1.06043e-09	12.3641
PLEKHG1	0.118684	-0.0259391	10.3321	8.03302e-21	6.02131e-20	36.4997
ITGA2B	0.118584	-0.0106336	14.8152	2.27007e-35	1.49639e-33	69.7128
C1orf192	0.118518	-0.0180749	4.80366	2.80058e-06	6.17404e-06	3.62882
ALDH3A2	0.118517	-0.0136733	10.8976	1.37039e-22	1.22253e-21	40.5299
JAM3	0.118506	-0.0171949	6.71399	1.44864e-10	4.54462e-10	13.2219
SLC16A4	0.118498	0.0128111	11.2806	8.37125e-24	8.37365e-23	43.2989
BATF2	0.11844	-0.0622232	6.89439	5.10078e-11	1.65756e-10	14.2443
JMJD3	0.118424	0.0388062	6.93272	4.077e-11	1.33459e-10	14.4639
TSPAN19	0.1184	0.0778414	4.63621	5.93281e-06	1.26591e-05	2.90785
BAZ2B	0.118334	-0.0317616	9.60829	1.31211e-18	7.94428e-18	31.4595
DVL2	0.118254	0.00511453	12.7331	1.68972e-28	3.13688e-27	54.015
ARRDC4	0.118191	-0.0599361	6.02894	6.4678e-09	1.78148e-08	9.5109
CDC14B	0.11819	0.0298965	5.69846	3.65998e-08	9.48934e-08	7.82416
SLC45A3	0.118184	-0.0579667	4.26531	2.91051e-05	5.83611e-05	1.38728
DOCK1	0.118168	-0.0127428	7.95985	7.69629e-14	3.12611e-13	20.6262
TST	0.11805	-0.0337258	7.46391	1.69357e-12	6.20429e-12	17.5859
PDGFRL	0.117914	0.023559	8.62942	1.00355e-15	4.72841e-15	24.9028
2020-09-10	0.117888	-0.0189161	8.73968	4.82934e-16	2.33421e-15	25.6244
FMO3	0.11786	-0.0124359	6.85942	6.25312e-11	2.01809e-10	14.0447
TLR4	0.117852	-0.0197235	8.71995	5.50628e-16	2.65179e-15	25.495
PCID2	0.117825	0.0313481	6.18585	2.77513e-09	7.86025e-09	10.336
SEC11L1	0.117815	-0.0247695	11.5861	8.83838e-25	9.88003e-24	45.5265
CPSF1	0.1178	-0.000994123	9.68424	7.73955e-19	4.78192e-18	31.9814
CTSH	0.117794	0.00261528	6.19563	2.63133e-09	7.47238e-09	10.3879
IRF2BP2	0.117761	-0.0256518	9.88989	1.83769e-19	1.20698e-18	33.4031
TNS3	0.117729	-0.00446773	5.59486	6.21357e-08	1.57948e-07	7.31007
AHDC1	0.117728	0.0646651	5.3	2.69806e-07	6.51224e-07	5.88663
HOMER3	0.117711	-0.0527325	9.79149	3.66191e-19	2.33978e-18	32.7213
SLC12A9	0.11766	-0.0205154	10.0514	5.89305e-20	4.06212e-19	34.528
CTSZ	0.117606	-0.00462418	7.28396	5.05385e-12	1.7835e-11	16.512
SLC26A2	0.11758	0.00136773	6.99773	2.78339e-11	9.23992e-11	14.8381
UAP1L1	0.117531	-0.00932352	8.37741	5.24865e-15	2.34145e-14	23.2715
ZBTB7B	0.117441	0.0310667	8.54713	1.72702e-15	7.98587e-15	24.3674
BNIP2	0.117389	0.0170095	10.1853	2.28283e-20	1.6324e-19	35.4662
FYN	0.117373	-0.0108123	12.0253	3.39965e-26	4.55862e-25	48.7557
CDH26	0.117364	0.0193063	11.214	1.36443e-23	1.33716e-22	42.8149
RP11-217H1.1	0.117317	-0.0405316	6.9334	4.06086e-11	1.32956e-10	14.4678
DNM2	0.117305	-0.00517417	9.84731	2.47723e-19	1.60702e-18	33.1078
NEDD1	0.117264	-0.0120429	8.8004	3.22205e-16	1.57971e-15	26.0237
CRTAC1	0.117245	0.00913261	12.2992	4.39517e-27	6.71034e-26	50.7839
IGSF4	0.117228	0.0190536	7.79329	2.20057e-13	8.66734e-13	19.5924
MOCS1	0.11721	-0.00957199	11.5809	9.18215e-25	1.02118e-23	45.4887
HYI	0.116943	-0.0373391	9.9529	1.18007e-19	7.90878e-19	33.8412
CCDC40	0.116892	0.00376573	9.39942	5.55481e-18	3.17196e-17	30.0334
CUZD1	0.11668	-0.0273491	8.58628	1.33438e-15	6.2265e-15	24.6218
GMFG	0.116619	-0.0402235	9.04502	6.22784e-17	3.23569e-16	27.6461
CLDND1	0.116614	-0.0374731	5.03537	9.59376e-07	2.20931e-06	4.66074
GNAI2	0.116583	0.0122021	8.24949	1.20399e-14	5.21278e-14	22.4533
SCARF1	0.116578	-0.0170939	9.09134	4.55169e-17	2.39632e-16	27.9557
EIF4EBP3	0.11655	-0.00101692	10.7879	3.03422e-22	2.60793e-21	39.7428
TCN2	0.116526	-0.0268633	6.56578	3.37054e-10	1.02812e-09	12.3956
CCDC101	0.116415	-0.0104721	10.0618	5.4735e-20	3.78341e-19	34.6011
UCP2	0.116361	0.000709574	5.83734	1.78131e-08	4.73773e-08	8.52439
COL7A1	0.116351	-0.0140803	10.6851	6.37781e-22	5.30367e-21	39.0073
STK23	0.116289	-0.0559687	7.87149	1.34578e-13	5.39088e-13	20.0762
TGIF2	0.116232	0.00962285	9.44351	4.10089e-18	2.37761e-17	30.3333
GRINL1A	0.116156	-0.00175056	9.91298	1.56255e-19	1.03486e-18	33.5635
TMEM100	0.116093	-0.0285762	5.6209	5.44304e-08	1.38869e-07	7.43862
CGB2	0.11606	-0.0308253	13.253	3.32827e-30	8.12463e-29	57.9103
GYG2	0.116017	-0.0517552	6.74194	1.23378e-10	3.8888e-10	13.3791
GTF3C1	0.115893	-0.00171916	11.6199	6.88664e-25	7.7926e-24	45.7738
ABTB2	0.115699	-0.0250686	7.07108	1.80476e-11	6.08286e-11	15.2629
ITGBL1	0.115672	-0.0208127	5.58937	6.38881e-08	1.62213e-07	7.28306
TLR7	0.11561	-0.00489882	8.35459	6.08929e-15	2.70092e-14	23.1251
MYH14	0.115561	-0.00169458	10.1982	2.08386e-20	1.49812e-19	35.5564
AR	0.115537	-0.0382482	8.52032	2.06016e-15	9.46599e-15	24.1935
NUP188	0.115487	-0.00995092	11.0397	4.87271e-23	4.50875e-22	41.554
RAF1	0.115485	-0.0236	16.5524	3.98935e-41	1.05204e-38	82.863
CA8	0.115447	0.00181583	11.2605	9.69998e-24	9.65284e-23	43.1529
C14orf139	0.11538	-0.0282365	6.92891	4.16899e-11	1.36419e-10	14.442
PNPLA2	0.115228	0.0929558	5.70405	3.55629e-08	9.23149e-08	7.85209
PPM1K	0.115204	-0.0545445	6.17725	2.90803e-09	8.22595e-09	10.2903
BRWD3	0.115156	0.0278742	8.96045	1.10188e-16	5.61918e-16	27.0828
HK3	0.115149	-0.0177384	9.22473	1.83774e-17	9.97377e-17	28.8514
MNDA	0.114995	-0.0422854	6.44723	6.56483e-10	1.95652e-09	11.7437
CASKIN2	0.114894	0.000142617	7.10347	1.4892e-11	5.06241e-11	15.4515
CXorf39	0.11486	-0.0444981	8.85377	2.25524e-16	1.12118e-15	26.3758
RYR1	0.114699	0.0224433	7.93198	9.18296e-14	3.71006e-13	20.4524
VAMP5	0.114677	0.015107	12.8742	5.83294e-29	1.15629e-27	55.0699
RGS3	0.114668	-0.0281898	9.52657	2.31139e-18	1.36882e-17	30.8999
MAB21L1	0.114571	-0.00787399	7.78704	2.28844e-13	8.99915e-13	19.5538
RP11-87M18.1	0.114539	-0.0584097	6.41096	8.0372e-10	2.37863e-09	11.546
ZIC3	0.114533	-0.00456564	9.58343	1.55906e-18	9.37324e-18	31.2891
ZNF646	0.114447	0.0225381	9.81571	3.09106e-19	1.98891e-18	32.8888
RBM6	0.114446	-0.0291527	10.7695	3.46797e-22	2.96901e-21	39.6105
PIP5K2A	0.114251	-0.0723319	5.96899	8.90163e-09	2.42348e-08	9.19972
C7orf31	0.114133	-0.0354408	8.85032	2.30789e-16	1.1467e-15	26.353
PEX6	0.114124	-0.0363633	3.96474	9.79658e-05	0.000186431	0.234712
LAX1	0.114087	0.00114229	9.51926	2.43117e-18	1.43682e-17	30.8499
FRAT1	0.11408	-0.00870929	9.91841	1.5041e-19	9.98432e-19	33.6012
C18orf58	0.11406	-0.0754985	5.2322	3.75116e-07	8.9278e-07	5.56782
EFEMP2	0.113927	-0.0191024	9.60262	1.36477e-18	8.25361e-18	31.4206
FBLN5	0.113828	-0.0119432	7.44559	1.89422e-12	6.91143e-12	17.4759
MSH6	0.113632	-0.042155	10.0812	4.77418e-20	3.31715e-19	34.7363
ALDH4A1	0.113503	0.00384344	6.23824	2.08529e-09	5.96457e-09	10.6149
JAG1	0.113469	0.00111344	6.59161	2.9117e-10	8.92379e-10	12.5387
SERPINF2	0.113314	0.0334477	9.59092	1.4802e-18	8.9145e-18	31.3404
BCMO1	0.113305	-0.0716541	4.97607	1.26648e-06	2.88334e-06	4.39292
STK17B	0.113271	-0.0051444	7.10486	1.47693e-11	5.02562e-11	15.4596
HDGF	0.113183	0.012887	12.6318	3.62313e-28	6.42164e-27	53.2586
CHD7	0.113164	-0.0491873	7.46416	1.69092e-12	6.19589e-12	17.5874
KIAA0494	0.113149	-0.00074004	10.2978	1.02546e-20	7.60469e-20	36.2581
TAF4	0.113145	0.0113605	10.4447	3.59069e-21	2.76164e-20	37.2966
ABHD14B	0.113138	0.0235739	9.36151	7.20764e-18	4.07302e-17	29.776
TMPRSS3	0.113084	-0.0193786	8.63067	9.9525e-16	4.69185e-15	24.911
SORT1	0.113017	-0.0201796	8.83287	2.59371e-16	1.28212e-15	26.2378
CXorf36	0.112907	0.0150041	8.1011	3.1282e-14	1.30881e-13	21.5127
KCNJ13	0.112791	0.00785135	4.22019	3.50735e-05	6.9886e-05	1.20965
ELOVL2	0.112785	-0.0516514	5.64999	4.69225e-08	1.20508e-07	7.58277
ATP1B2	0.112783	0.0499304	6.98423	3.01353e-11	9.97917e-11	14.7602
C20orf18	0.112777	-0.00435962	9.32948	8.97914e-18	5.01869e-17	29.5589
CD4	0.112701	0.0326931	7.8533	1.5092e-13	6.02056e-13	19.9634
KCNE3	0.1127	0.00795785	6.89479	5.08874e-11	1.65427e-10	14.2466
DOK2	0.11266	0.0164561	5.3473	2.13996e-07	5.21142e-07	6.11099
ZDHHC18	0.112597	0.0158424	12.1488	1.35282e-26	1.91898e-25	49.6692
HIST1H2BO	0.11246	-0.0247298	7.50288	1.33373e-12	4.93173e-12	17.8206
GALNTL1	0.112441	-0.0361489	11.3505	5.01222e-24	5.13464e-23	43.807
FAM13A1OS	0.112438	-0.0585687	8.4538	3.18698e-15	1.44489e-14	23.7633
MORC4	0.112285	-0.00655377	7.74003	3.07106e-13	1.19446e-12	19.2645
STK11	0.112243	0.0019438	9.64652	1.00613e-18	6.15959e-18	31.722
RP11-162I21.1	0.112241	0.0253018	7.44784	1.86837e-12	6.82167e-12	17.4894
PHLDB1	0.112142	-0.0374441	5.31765	2.47502e-07	5.99968e-07	5.97015
FCN1	0.112129	-0.0086912	7.77735	2.43175e-13	9.5347e-13	19.4941
KYNU	0.112097	-0.0131773	8.13397	2.53379e-14	1.06807e-13	21.7203
PTGER2	0.112012	0.000871446	7.35158	3.3573e-12	1.20185e-11	16.9137
SMARCC1	0.111991	-0.028569	9.21413	1.97553e-17	1.06949e-16	28.78
ARHGAP15	0.111954	-0.0180679	9.32733	9.11246e-18	5.0883e-17	29.5443
PSRC1	0.111926	-0.037114	7.89681	1.14703e-13	4.60959e-13	20.2335
FOLR2	0.111852	0.0230397	5.61058	5.73634e-08	1.46223e-07	7.38765
STK33	0.111823	-0.00988098	7.84793	1.56116e-13	6.21787e-13	19.9301
POLA	0.111714	-0.00220297	13.3756	1.31381e-30	3.4438e-29	58.8324
SRRM2	0.111691	0.0555025	10.6949	5.94329e-22	4.95654e-21	39.0772
RAB25	0.111687	-0.0418211	6.52636	4.21053e-10	1.27606e-09	12.1779
C19orf18	0.111686	-0.0535007	6.76057	1.10824e-10	3.5058e-10	13.4842
ZBTB5	0.111667	-0.0426239	11.5326	1.31218e-24	1.4283e-23	45.135
C6orf111	0.111664	-0.0473526	7.82706	1.78011e-13	7.05598e-13	19.801
HIPK2	0.11163	-0.0138236	5.2421	3.57559e-07	8.52743e-07	5.61418
GATM	0.111575	-0.0464401	6.33726	1.20976e-09	3.52932e-09	11.1465
IPW	0.111493	-0.0408523	7.47659	1.56699e-12	5.75753e-12	17.6622
HIP1	0.111451	-0.0627944	7.21172	7.80386e-12	2.71056e-11	16.0855
COL4A6	0.1114	0.00766944	7.61314	6.75996e-13	2.56333e-12	18.4886
WDR49	0.111399	-0.015358	6.32361	1.30455e-09	3.79566e-09	11.0728
MT3	0.111351	0.126731	7.87017	1.35704e-13	5.43223e-13	20.068
DDX39	0.111188	0.00690568	11.3668	4.44699e-24	4.5853e-23	43.9256
TOB1	0.111182	0.00860688	13.2685	2.95917e-30	7.31595e-29	58.0269
PILRA	0.111164	0.0114595	13.1239	8.84708e-30	2.01023e-28	56.9406
MDFIC	0.111132	-0.0497989	7.86316	1.41835e-13	5.6698e-13	20.0245
TAL1	0.11108	-0.0346426	9.84448	2.52692e-19	1.63742e-18	33.0881
TCF7	0.111034	0.0321358	6.40017	8.53477e-10	2.51989e-09	11.4873
UNQ338	0.11102	-0.0110002	4.48252	1.16087e-05	2.41368e-05	2.26483
WDR19	0.111015	-0.00721851	12.5492	6.74059e-28	1.15245e-26	52.643
PSMB7	0.110986	0.00870184	8.29757	8.81936e-15	3.85584e-14	22.76
C10orf39	0.110982	-0.0552881	6.87999	5.54759e-11	1.79672e-10	14.162
EPS8L2	0.110952	-0.0126473	11.8181	1.58653e-25	1.97522e-24	47.2287
LIX1	0.110866	-0.0418559	4.58451	7.45007e-06	1.57556e-05	2.68951
GIMAP1	0.110767	-0.0367735	7.09878	1.53122e-11	5.19914e-11	15.4242
PILRB	0.11074	0.0012003	6.36567	1.03373e-09	3.0305e-09	11.3001
HIST1H2BM	0.110723	-0.0146176	7.43627	2.00528e-12	7.2986e-12	17.4199
OMD	0.110694	0.0177058	7.07595	1.7534e-11	5.91776e-11	15.2912
MAN2A1	0.110639	-0.0966672	4.91412	1.68846e-06	3.79882e-06	4.11582
PDLIM7	0.110618	0.0693082	5.12051	6.412e-07	1.49579e-06	5.0497
MKNK1	0.110533	-0.018325	11.7758	2.17112e-25	2.64439e-24	46.9178
UBE2L6	0.110532	-0.0141352	11.2944	7.5678e-24	7.58742e-23	43.3988
MAT2A	0.110483	-0.0325285	8.23433	1.32792e-14	5.72373e-14	22.3568
C19orf25	0.110351	0.00822197	9.5747	1.65642e-18	9.92084e-18	31.2292
SHE	0.110332	-0.00310302	7.46238	1.70943e-12	6.25843e-12	17.5767
FLNC	0.11032	-0.05773	5.964	9.14055e-09	2.48464e-08	9.17392
GSTP1	0.110216	0.000263653	6.99898	2.76299e-11	9.1757e-11	14.8453
REEP3	0.110173	-0.0300064	8.90337	1.61722e-16	8.14223e-16	26.704
RORA	0.110132	0.0528819	3.90199	0.000125125	0.000235463	0.00334164
CCDC11	0.11013	-0.0193248	10.1612	2.70966e-20	1.92654e-19	35.2966
JUNB	0.109941	0.0679124	3.66089	0.000311435	0.00056177	-0.855405
ARL6IP6	0.109863	0.0111122	9.39581	5.6945e-18	3.24853e-17	30.0089
PECI	0.109826	0.00216407	9.01513	7.62178e-17	3.93408e-16	27.4467
LSP1	0.109697	-0.00931468	11.7082	3.58176e-25	4.24085e-24	46.4217
MAP3K5	0.109683	0.00314822	12.8581	6.58593e-29	1.2967e-27	54.9495
RAG1AP1	0.109676	-0.0256683	10.3384	7.67959e-21	5.76383e-20	36.5442
RERE	0.109619	0.0105827	12.4591	1.32614e-27	2.18162e-26	51.9719
ZNF565	0.109613	-0.0735819	9.74618	5.02544e-19	3.16912e-18	32.4083
PTCHD1	0.10957	-0.0462811	9.32745	9.10497e-18	5.08575e-17	29.5452
KLHL24	0.10947	-0.017216	10.646	8.45771e-22	6.9437e-21	38.7279
CACNB2	0.109465	0.0137055	9.95052	1.2e-19	8.03e-19	33.8246
AP3M1	0.109427	-0.0247918	12.1087	1.82467e-26	2.54882e-25	49.3726
MARVELD3	0.10942	0.0336854	5.3203	2.44311e-07	5.92315e-07	5.98271
CACHD1	0.109372	-0.0200107	9.12942	3.51561e-17	1.86553e-16	28.2107
CBLB	0.109358	-0.0316563	12.3028	4.27772e-27	6.55403e-26	50.8107
ABCB7	0.109152	-0.0227691	12.2488	6.40933e-27	9.48591e-26	50.4098
GPR107	0.109133	-0.0177862	9.05849	5.68575e-17	2.96555e-16	27.736
SOD2	0.109114	-0.0211806	5.24614	3.50631e-07	8.37483e-07	5.6331
PRKXP1	0.109092	-0.0118709	3.69192	0.000277656	0.000503187	-0.747615
CARD8	0.109082	-0.0352522	7.08659	1.64623e-11	5.57118e-11	15.3531
CCRL2	0.109066	-0.0159642	9.33965	8.37418e-18	4.69564e-17	29.6278
KRTAP5-1	0.109057	0.0172271	12.6511	3.13401e-28	5.61658e-27	53.4024
PELI1	0.109039	-0.0132178	11.0303	5.21832e-23	4.81829e-22	41.4862
HSPB7	0.109009	-0.0096073	5.41622	1.52277e-07	3.75142e-07	6.4406
PLCB3	0.108963	-0.0368151	10.6606	7.61267e-22	6.29148e-21	38.8321
FZD2	0.108935	0.0321076	6.66795	1.8856e-10	5.86367e-10	12.9639
SMAD4	0.108869	-0.0288091	11.8159	1.61292e-25	2.00377e-24	47.2124
PLCG1	0.108863	-0.0361425	9.85885	2.28475e-19	1.48714e-18	33.1877
SLC3A2	0.108863	0.0423731	12.6647	2.82926e-28	5.10498e-27	53.5039
HERC2P7	0.108859	-0.0230036	6.79459	9.10663e-11	2.90401e-10	13.6765
HAPLN3	0.108844	0.00363946	6.9993	2.75787e-11	9.16043e-11	14.8471
WBP5	0.108831	0.0113012	10.2061	1.96997e-20	1.42094e-19	35.6121
SYPL1	0.108772	-0.0246822	7.51783	1.21678e-12	4.51655e-12	17.9108
MATN3	0.108718	-0.0845975	4.84869	2.28089e-06	5.0688e-06	3.82628
RPS19	0.108665	0.0757406	9.69376	7.24281e-19	4.48776e-18	32.0469
ARHGEF10L	0.108656	0.00119281	9.67642	8.1722e-19	5.03138e-18	31.9276
SYNE2	0.108614	-0.0228288	9.54559	2.02637e-18	1.20701e-17	31.03
ZBTB40	0.10858	-0.0031902	10.7044	5.54818e-22	4.65379e-21	39.1453
RBM17	0.10845	-0.0474984	10.5922	1.24586e-21	1.00576e-20	38.3444
PAQR8	0.108389	-0.00944079	6.49363	5.06198e-10	1.52323e-09	11.9979
PHF2	0.108274	-0.0172282	12.4593	1.32385e-27	2.18162e-26	51.9737
POGK	0.108202	-0.031366	9.56806	1.7344e-18	1.03701e-17	31.1837
HIST1H2AD	0.108157	-0.0387463	7.69257	4.12887e-13	1.58883e-12	18.9734
KLC4	0.108149	-0.00813575	9.74359	5.11715e-19	3.22345e-18	32.3904
C10orf114	0.108136	-0.0101992	8.51354	2.15393e-15	9.88636e-15	24.1496
TRIM4	0.108083	-0.0442132	3.83172	0.000163979	0.000305051	-0.251924
C17orf67	0.108064	-0.0404404	6.40336	8.38467e-10	2.47599e-09	11.5046
C12orf28	0.107969	-0.0406525	4.1647	4.40259e-05	8.69379e-05	0.993401
ZDHHC20	0.107828	-0.0313768	7.12702	1.29453e-11	4.43266e-11	15.5889
LEPRE1	0.107811	0.00778411	12.9405	3.53643e-29	7.31016e-28	55.5662
RPS6	0.107749	0.00360812	9.71387	6.29605e-19	3.92488e-18	32.1854
EPOR	0.10773	0.02573	10.8542	1.87784e-22	1.6507e-21	40.218
MYL3	0.107675	-0.0253431	7.80552	2.03797e-13	8.04693e-13	19.6679
KTN1	0.107675	-0.0420516	8.32859	7.21107e-15	3.17181e-14	22.9584
PRAM1	0.107652	-0.0252332	11.5845	8.94616e-25	9.98511e-24	45.5145
CD2AP	0.107547	0.000637221	11.8273	1.4823e-25	1.84942e-24	47.2961
DNAJB2	0.107547	0.000580889	10.0832	4.70815e-20	3.2765e-19	34.7501
NOL1	0.107535	-0.0153239	11.6985	3.84855e-25	4.52594e-24	46.3505
FRYL	0.107533	-0.0452917	7.94475	8.4696e-14	3.43061e-13	20.532
ZNF276	0.107448	-0.0373269	9.84456	2.52546e-19	1.63708e-18	33.0887
ATAD2	0.107443	-0.0297659	8.85756	2.19862e-16	1.09459e-15	26.4009
THBS2	0.107342	-0.079929	4.516	1.00438e-05	2.09809e-05	2.40339
APCDD1	0.107316	0.0296922	5.40117	1.64071e-07	4.03227e-07	6.36832
SALL3	0.10729	0.0111625	5.82105	1.93948e-08	5.14426e-08	8.44162
PHLPP	0.107277	-0.0240657	6.81854	7.9278e-11	2.53766e-10	13.8123
AGTR1	0.107244	-0.0029581	8.89011	1.76775e-16	8.86931e-16	26.6162
WDR40A	0.107216	0.000996081	14.0261	9.34709e-33	3.73133e-31	63.7389
MTMR3	0.107202	-0.023723	13.9503	1.66512e-32	6.20028e-31	63.166
CDKN2C	0.107184	0.00700825	15.0879	2.82902e-36	2.33361e-34	71.7793
PDGFA	0.107155	0.0152301	9.4516	3.87848e-18	2.25618e-17	30.3884
ZNF274	0.107104	-0.0210511	9.03828	6.51843e-17	3.37759e-16	27.601
KIF13B	0.107078	-0.0134135	6.50578	4.72779e-10	1.42587e-09	12.0646
SMG6	0.107046	0.0156768	13.8767	2.91564e-32	1.03354e-30	62.6102
ELL	0.107026	0.0367589	12.4213	1.76122e-27	2.83571e-26	51.6906
MULK	0.107011	-0.0280319	7.07688	1.74373e-11	5.88855e-11	15.2967
CLK3	0.107007	-0.00775017	14.9269	9.67517e-36	6.87332e-34	70.5591
AOAH	0.106974	-0.0141703	8.69244	6.61008e-16	3.16415e-15	25.3147
TRPM7	0.106947	-0.00371664	12.1357	1.49255e-26	2.10347e-25	49.5718
ANP32B	0.106944	0.0185374	6.61686	2.52293e-10	7.76922e-10	12.6789
RAMP3	0.106942	-0.0398309	8.40031	4.52067e-15	2.02842e-14	23.4187
CRISPLD1	0.106937	-0.119772	4.43493	1.42403e-05	2.93838e-05	2.06945
TXNDC5	0.106901	-0.0248116	10.9041	1.30706e-22	1.16843e-21	40.5768
AUP1	0.106896	-0.00876578	11.9329	6.7629e-26	8.73855e-25	48.0739
BMPR1A	0.106866	-0.0303129	7.70238	3.88424e-13	1.49801e-12	19.0334
FLCN	0.106813	0.048594	7.92452	9.62708e-14	3.88498e-13	20.4059
SYNC1	0.10679	0.033916	8.56624	1.52285e-15	7.07561e-15	24.4915
RBM14	0.106777	-0.0226635	8.67595	7.37421e-16	3.5135e-15	25.2068
C14orf58	0.106663	0.0166854	8.66067	8.16016e-16	3.86891e-15	25.1069
RBM33	0.106584	-0.0202993	9.05812	5.69981e-17	2.97199e-16	27.7336
EYA1	0.106559	0.0124171	5.6289	5.22554e-08	1.33554e-07	7.47822
BCL2A1	0.106552	-0.0247741	7.64032	5.71223e-13	2.176e-12	18.6542
HIF3A	0.106539	0.00685017	10.4137	4.48334e-21	3.41948e-20	37.0769
CENPJ	0.106419	-0.020636	9.72629	5.77354e-19	3.61469e-18	32.2711
TFEB	0.106267	-0.0192342	7.71624	3.56275e-13	1.37677e-12	19.1184
ZNF618	0.106213	-0.0252408	8.8114	2.99392e-16	1.47076e-15	26.0962
KIAA1274	0.106206	-0.0148508	6.68465	1.71387e-10	5.34778e-10	13.0573
NXT2	0.106068	-0.0133437	7.46241	1.7091e-12	6.25843e-12	17.5769
PCTP	0.106048	-0.034548	11.2992	7.30755e-24	7.34342e-23	43.4335
RBM4	0.106037	-0.0139585	9.07521	5.07731e-17	2.66177e-16	27.8478
RP11-506K6.3	0.106008	-0.0111626	9.06397	5.47853e-17	2.8609e-16	27.7727
MYH7	0.10598	-0.0389276	7.72631	3.34574e-13	1.29694e-12	19.1802
REXO4	0.105978	-0.0394172	9.79528	3.56609e-19	2.28191e-18	32.7475
TXNDC3	0.105953	-0.00624422	7.62437	6.30577e-13	2.3932e-12	18.557
MLXIP	0.105939	0.00505512	11.1087	2.94496e-23	2.77666e-22	42.0528
LILRB4	0.105917	-0.044215	5.27582	3.03559e-07	7.29456e-07	5.77256
SOX12	0.10583	-0.00506034	12.3864	2.28826e-27	3.61407e-26	51.431
FHL5	0.105798	-0.00525522	5.33679	2.2534e-07	5.47695e-07	6.06097
SDCCAG3	0.105792	-0.017619	11.3019	7.16137e-24	7.20484e-23	43.4535
PPIL5	0.105768	0.0150337	11.9563	5.68028e-26	7.38903e-25	48.2469
HIATL1	0.105764	0.0972517	12.5168	8.59744e-28	1.44858e-26	52.4017
SLC22A8	0.105757	0.0376885	6.29902	1.49387e-09	4.31907e-09	10.9405
NCOA1	0.105726	-0.0317478	14.9529	7.9339e-36	5.75373e-34	70.756
RNF182	0.105721	-0.0253118	6.97132	3.25125e-11	1.07316e-10	14.6857
ZBTB7A	0.1057	0.0514988	4.55192	8.59135e-06	1.80638e-05	2.55296
SLA2	0.105613	-0.0102736	8.3384	6.76581e-15	2.98653e-14	23.0212
ZNF146	0.105521	-0.0216088	9.76304	4.46726e-19	2.82943e-18	32.5247
MMRN1	0.105467	-0.0314764	6.46489	5.94699e-10	1.77726e-09	11.8403
GALNTL4	0.105414	0.0400612	6.3311	1.2517e-09	3.64678e-09	11.1132
MRPS6	0.105408	-0.0200309	6.14803	3.4075e-09	9.58894e-09	10.1357
MIF4GD	0.105336	-0.038872	9.53969	2.11082e-18	1.25517e-17	30.9896
EHD4	0.10521	-0.00709622	8.34266	6.58091e-15	2.91156e-14	23.0486
ARHGAP18	0.10518	-0.0146919	10.3795	5.7253e-21	4.3288e-20	36.8349
ACVRL1	0.105152	-0.00851816	7.63154	6.03206e-13	2.29282e-12	18.6006
PSMB9	0.105064	-0.0250342	8.07701	3.64959e-14	1.52001e-13	21.3609
C20orf59	0.10505	-0.0251264	8.77263	3.87772e-16	1.88946e-15	25.8409
RPLP2	0.105019	0.0727672	9.42535	4.64732e-18	2.67925e-17	30.2097
KLF5	0.105	0.00487104	5.4227	1.47457e-07	3.6399e-07	6.47177
HSD3B7	0.104991	0.00865016	10.8721	1.64862e-22	1.4573e-21	40.3469
PMP22	0.104989	-0.0221225	5.11967	6.43743e-07	1.50112e-06	5.04587
MEF2B	0.104962	-0.00187492	8.94057	1.25964e-16	6.40491e-16	26.9507
HLA-E	0.104943	0.0163733	8.9333	1.32268e-16	6.70979e-16	26.9025
JOSD3	0.104865	-0.0156591	8.39782	4.59453e-15	2.0589e-14	23.4027
TEGT	0.104844	0.0215508	10.8343	2.1683e-22	1.89267e-21	40.0756
HNRPUL1	0.10482	0.0609999	9.84831	2.46003e-19	1.59645e-18	33.1146
KLF6	0.104807	-0.00820474	6.98368	3.02336e-11	1.00098e-10	14.757
AHSA2	0.104798	-0.0582927	5.63402	5.09082e-08	1.30264e-07	7.50359
C3orf45	0.104701	-0.0482325	7.60106	7.28442e-13	2.75082e-12	18.4151
BMP7	0.104676	-0.000814817	7.19376	8.69072e-12	3.00719e-11	15.9799
LEMD2	0.104618	-0.0435246	12.6582	2.97023e-28	5.32957e-27	53.4556
PARP16	0.104579	-0.00191077	15.4881	1.33179e-37	1.41341e-35	74.8119
MRAS	0.104515	0.00342903	4.91395	1.68975e-06	3.80123e-06	4.11508
MEOX1	0.10439	0.0913477	3.0147	0.00285907	0.00463118	-2.91283
PLEC1	0.104353	-0.00893216	10.0832	4.70686e-20	3.2765e-19	34.7503
TBX18	0.104273	-0.0144697	6.11433	4.08849e-09	1.14167e-08	9.95802
DTX2	0.104263	-0.00881504	12.047	2.89071e-26	3.92762e-25	48.9165
DPY19L4	0.104229	-0.00475882	10.2458	1.48524e-20	1.07891e-19	35.8915
RAB18	0.104198	-0.0126959	7.20504	8.12274e-12	2.8157e-11	16.0462
APOE	0.104094	0.0422648	5.70399	3.55724e-08	9.2326e-08	7.85183
MAN2B1	0.104087	-0.0110566	12.4933	1.02555e-27	1.71797e-26	52.2268
MAN2A2	0.104009	-0.0444384	9.38839	5.99267e-18	3.4108e-17	29.9584
ANXA13	0.103952	-0.0199644	6.37892	9.60498e-10	2.82009e-09	11.3719
FTSJ3	0.103926	-0.0298482	8.8719	1.99732e-16	9.9723e-16	26.4957
CCNT1	0.103875	0.0468072	7.4176	2.2472e-12	8.15185e-12	17.308
LCP2	0.103834	-0.0235769	8.55703	1.61806e-15	7.49994e-15	24.4317
C1orf132	0.103825	-0.0216082	14.2175	2.17406e-33	9.65296e-32	65.1861
FAM63A	0.103644	-0.00232215	9.04295	6.31566e-17	3.27643e-16	27.6323
BTD	0.103644	-0.0256938	9.49883	2.79979e-18	1.64964e-17	30.7104
FAT4	0.103599	0.00867724	7.28948	4.88835e-12	1.7272e-11	16.5447
AK3L2	0.103516	-0.0388776	5.71532	3.35577e-08	8.72399e-08	7.9085
CIZ1	0.103443	0.0175541	11.8613	1.15159e-25	1.45664e-24	47.5463
SLC6A16	0.103429	0.0339621	7.63287	5.98234e-13	2.27491e-12	18.6087
C6orf81	0.1034	0.0283174	8.31391	7.93221e-15	3.47934e-14	22.8645
ZNF358	0.103381	0.0379444	6.94911	3.70371e-11	1.2156e-10	14.558
TRIOBP	0.103326	0.0203824	10.2983	1.0218e-20	7.58075e-20	36.2616
ZCCHC8	0.103268	-0.0186247	11.6761	4.54494e-25	5.26311e-24	46.1857
RAD52	0.103216	-0.0346626	10.342	7.48581e-21	5.62324e-20	36.5695
CEP350	0.10317	-0.0490344	7.65053	5.36192e-13	2.04569e-12	18.7164
C11orf30	0.103152	-0.0592918	9.27025	1.34684e-17	7.41122e-17	29.1584
SIGIRR	0.102978	0.00834808	8.10363	3.07795e-14	1.28872e-13	21.5286
MOBKL1A	0.102957	-0.00496651	10.9077	1.27291e-22	1.13849e-21	40.603
MYO7A	0.102943	-0.0242834	7.32276	3.99769e-12	1.42319e-11	16.7422
LPL	0.102903	-0.0604606	5.66769	4.28591e-08	1.10529e-07	7.67076
ZNF330	0.102747	-0.00629703	9.71911	6.07004e-19	3.7935e-18	32.2216
BCL2L12	0.102675	-0.0137913	9.97098	1.03905e-19	6.996e-19	33.967
PIAS4	0.102667	0.00265345	10.2938	1.05567e-20	7.81869e-20	36.2293
AGXT2L1	0.102645	-0.0106616	3.42529	0.000726504	0.00126296	-1.64735
ST6GALNAC3	0.102551	-0.00959022	11.3313	5.7731e-24	5.85552e-23	43.667
RDH5	0.102456	0.0126807	9.72817	5.69845e-19	3.57025e-18	32.284
C10orf47	0.102424	0.00816934	8.46899	2.88522e-15	1.31356e-14	23.8614
C16orf30	0.102383	-0.0423847	5.89092	1.34487e-08	3.61449e-08	8.79791
NTRK3	0.102359	-0.0024859	10.2481	1.46155e-20	1.06259e-19	35.9074
GPR109B	0.102248	0.00493287	6.9803	3.08411e-11	1.02012e-10	14.7375
AASS	0.102215	-0.0382831	6.4078	8.18029e-10	2.41934e-09	11.5287
TM9SF1	0.102135	0.0102106	12.9707	2.81545e-29	5.8827e-28	55.7923
PGM2	0.102118	-0.04854	7.77288	2.50072e-13	9.79851e-13	19.4666
TGM1	0.102092	-0.0201382	8.2074	1.57993e-14	6.76473e-14	22.1856
LZTR1	0.102051	0.0366827	10.9298	1.08453e-22	9.77027e-22	40.7616
IGF2AS	0.102018	0.00796501	6.32041	1.32774e-09	3.85992e-09	11.0556
ARL17P1	0.101971	-0.0532853	3.89839	0.000126885	0.000238646	-0.00985342
ACO1	0.10195	-0.0292279	11.5567	1.09832e-24	1.20455e-23	45.3113
CXCL3	0.101848	-0.0323318	4.05612	6.82279e-05	0.000132151	0.577428
AGTRAP	0.101803	0.00621021	10.4053	4.76191e-21	3.62242e-20	37.0172
ACAA2	0.101791	-0.00952708	6.86733	5.97205e-11	1.92988e-10	14.0898
ATP1B3	0.101714	-0.0150206	7.14956	1.13182e-11	3.88622e-11	15.7207
DEF6	0.101714	-0.0467407	8.07265	3.75255e-14	1.56102e-13	21.3335
TFEC	0.101679	0.00140314	6.44298	6.72258e-10	2.00182e-09	11.7205
NKX2-2	0.101629	-0.0436439	5.4779	1.12004e-07	2.79369e-07	6.73836
SETD1A	0.10155	0.0149767	10.1669	2.60072e-20	1.8506e-19	35.3372
FBXO8	0.101439	-0.0107458	12.1021	1.91778e-26	2.66819e-25	49.3232
PLCD4	0.101416	-0.0101744	7.80237	2.07862e-13	8.20186e-13	19.6485
DONSON	0.101416	-0.0406722	7.05205	2.02003e-11	6.78213e-11	15.1524
SLC24A6	0.101383	-0.0438961	10.2922	1.06718e-20	7.89389e-20	36.2186
RBM4B	0.101368	0.0136863	10.5338	1.89555e-21	1.49696e-20	37.929
MMAB	0.101272	-0.0139539	8.26083	1.11889e-14	4.85764e-14	22.5255
STT3B	0.101262	0.0833184	7.93278	9.13696e-14	3.69319e-13	20.4573
HIST1H2BE	0.101243	-0.0210106	7.6076	6.9955e-13	2.64746e-12	18.4549
ZNF443	0.101235	0.000728024	11.9803	4.75181e-26	6.2703e-25	48.4238
HPS5	0.101223	-0.0035532	9.31704	9.77801e-18	5.44422e-17	29.4747
MUTED	0.101182	-0.00987039	12.3749	2.49332e-27	3.92725e-26	51.3459
LEPROT	0.101169	0.00366327	7.13892	1.20597e-11	4.1343e-11	15.6584
RP5-860F19.3	0.101118	0.0157432	9.0669	5.37113e-17	2.8065e-16	27.7922
ZNF83	0.101101	-0.0398755	7.81263	1.94901e-13	7.7044e-13	19.7118
RAI14	0.100998	-0.0263487	6.65013	2.08749e-10	6.47527e-10	12.8643
ATAD3C	0.100958	-0.0368688	6.53491	4.01242e-10	1.21772e-09	12.2251
RNF17	0.100928	0.131908	3.04308	0.00261219	0.00425385	-2.83013
C7orf27	0.10087	0.00413312	10.7039	5.57032e-22	4.67011e-21	39.1413
KIAA0427	0.10082	-0.0051157	8.65673	8.37578e-16	3.96681e-15	25.0812
SIRT7	0.10071	-0.0351855	9.32535	9.23638e-18	5.15419e-17	29.531
NEIL1	0.100592	-0.0240086	10.8516	1.91303e-22	1.67909e-21	40.1996
ROBO3	0.100528	0.0129388	9.19104	2.31212e-17	1.24512e-16	28.6246
PACS2	0.100522	-0.0486298	7.199	8.42223e-12	2.91719e-11	16.0107
CRTAP	0.100521	-0.0286009	7.8484	1.55653e-13	6.20084e-13	19.9331
SOCS3	0.100511	-0.0133343	7.64983	5.3852e-13	2.05367e-12	18.7121
OSM	0.100467	-0.0409615	7.06674	1.85174e-11	6.23757e-11	15.2377
TJP1	0.100457	0.00135365	7.45925	1.74253e-12	6.37692e-12	17.5579
CCDC35	0.100425	0.0891545	8.5518	1.67485e-15	7.74872e-15	24.3977
LASS4	0.100256	-0.0648711	8.53971	1.81348e-15	8.36345e-15	24.3193
PLCG2	0.100225	0.00150621	7.81328	1.9411e-13	7.67839e-13	19.7158
THBS4	0.100201	-0.00946694	8.13196	2.56679e-14	1.08093e-13	21.7075
ZNF384	0.100168	-0.0153547	13.6818	1.28495e-31	4.10358e-30	61.1387
TTC23	0.100054	-0.0367826	9.03084	6.85415e-17	3.54749e-16	27.5515
RNF152	0.100035	0.011926	6.70498	1.52547e-10	4.77362e-10	13.1713
WAPAL	0.100034	-0.0249626	11.1128	2.85958e-23	2.70642e-22	42.0819
MGST2	0.100018	-0.0116291	10.6367	9.0407e-22	7.40139e-21	38.6619
AGTRL1	-0.100011	0.0108145	-10.4781	2.82682e-21	2.20039e-20	37.5334
C14orf111	-0.100025	-0.0374565	-5.38327	1.7925e-07	4.39353e-07	6.28259
DGCR5	-0.100091	-0.0368937	-6.48313	5.3693e-10	1.61181e-09	11.9402
SRM	-0.100124	-0.021066	-10.3078	9.55228e-21	7.10806e-20	36.3283
C8orf70	-0.100146	0.00594867	-8.2743	1.02546e-14	4.46425e-14	22.6114
C1orf70	-0.100148	-0.0157816	-3.83536	0.000161715	0.000301064	-0.238811
CD24	-0.100152	0.0117493	-6.98762	2.9542e-11	9.78827e-11	14.7797
FAM83H	-0.100423	0.00982596	-8.43457	3.61407e-15	1.63045e-14	23.6393
NDUFB2	-0.100434	0.00771527	-11.5675	1.01425e-24	1.12134e-23	45.3902
ANK3	-0.100445	-0.0439415	-8.54467	1.75529e-15	8.10797e-15	24.3514
FAM13C1	-0.100482	-0.0637884	-5.84404	1.71992e-08	4.58005e-08	8.55851
NQO2	-0.100514	-0.0432501	-7.74022	3.06736e-13	1.19328e-12	19.2657
CXorf48	-0.100522	-0.0538419	-3.54002	0.000483589	0.000855489	-1.26759
NDUFAF1	-0.100563	-0.0306725	-9.35072	7.76157e-18	4.36761e-17	29.7029
WBP4	-0.100725	-0.0168398	-8.55993	1.58746e-15	7.36794e-15	24.4505
NDUFS3	-0.100754	0.00695278	-12.3729	2.53082e-27	3.97554e-26	51.3311
HHAT	-0.100764	0.0143334	-6.26718	1.77955e-09	5.12036e-09	10.7696
CRMP1	-0.100765	0.0180446	-9.46431	3.55295e-18	2.07374e-17	30.475
C20orf44	-0.100771	0.00271201	-10.2695	1.25447e-20	9.201e-20	36.0586
DHDDS	-0.100791	0.00714603	-11.7055	3.65525e-25	4.32492e-24	46.4016
AMDHD2	-0.100796	0.00903828	-10.1974	2.09555e-20	1.5059e-19	35.5509
NME7	-0.100909	-0.0564495	-6.48004	5.46292e-10	1.6385e-09	11.9233
CRYZL1	-0.100925	-0.0237834	-9.8676	2.14884e-19	1.40077e-18	33.2484
SNRK	-0.101092	-0.0198131	-11.0092	6.08586e-23	5.59558e-22	41.3338
SPRED2	-0.101094	0.030123	-8.63617	9.59724e-16	4.52805e-15	24.9469
DYNLL2	-0.1011	0.00731552	-12.0993	1.95806e-26	2.72205e-25	49.3026
SYCE1	-0.101109	-0.0629797	-4.19532	3.88456e-05	7.71107e-05	1.11245
CCDC41	-0.101154	-0.0277791	-11.2678	9.19754e-24	9.17382e-23	43.2056
SV2C	-0.101159	-0.0839269	-4.0681	6.5038e-05	0.000126338	0.622845
RNF126P1	-0.10126	0.108223	-9.11672	3.83206e-17	2.03159e-16	28.1256
POLR3C	-0.101331	-0.0323008	-9.67822	8.07059e-19	4.97618e-18	31.94
ARL1	-0.101358	0.0308846	-7.89704	1.1454e-13	4.60409e-13	20.2349
ZNF659	-0.101362	0.0461364	-7.70353	3.85641e-13	1.48761e-12	19.0405
LRCH1	-0.10139	0.00390607	-10.1232	3.54664e-20	2.48607e-19	35.0303
YWHAE	-0.101398	0.0270576	-7.18711	9.04356e-12	3.12432e-11	15.9408
ATP5J2	-0.101431	0.032396	-9.47306	3.34484e-18	1.9549e-17	30.5346
GDA	-0.101484	0.00129124	-7.30512	4.44788e-12	1.57637e-11	16.6374
RAB40B	-0.101489	-0.00765795	-9.52886	2.275e-18	1.34819e-17	30.9156
C18orf21	-0.10149	-0.0077525	-14.2454	1.75708e-33	7.90231e-32	65.3973
CEP78	-0.101517	-0.00313774	-9.95043	1.20081e-19	8.0323e-19	33.8239
RAB40C	-0.101571	-0.000325467	-11.3699	4.34804e-24	4.49126e-23	43.9479
POP4	-0.101606	-0.00825972	-14.1728	3.05714e-33	1.31058e-31	64.8478
TERF1	-0.101609	-0.00393278	-10.9351	1.04305e-22	9.41122e-22	40.8002
PCDHB14	-0.101623	0.0448656	-9.62245	1.18933e-18	7.23279e-18	31.5566
FBXL10	-0.101659	-0.0342489	-8.25218	1.18322e-14	5.12413e-14	22.4704
C6orf189	-0.101759	-0.00291843	-7.63731	5.81985e-13	2.21602e-12	18.6358
IGSF4D	-0.101843	-0.0455991	-5.97091	8.81155e-09	2.40083e-08	9.20963
C11orf51	-0.101886	0.0623083	-11.2987	7.33426e-24	7.366e-23	43.4299
MAPK6	-0.101901	-0.034449	-8.80587	3.1065e-16	1.52478e-15	26.0598
C20orf191	-0.101976	-0.0172671	-8.76559	4.06421e-16	1.97536e-15	25.7946
EPHA4	-0.102011	-0.00823599	-6.35886	1.0735e-09	3.14233e-09	11.2632
IQSEC1	-0.102022	0.00195587	-9.59039	1.48569e-18	8.94447e-18	31.3367
SLC38A1	-0.102075	0.00112316	-8.76415	4.1033e-16	1.9938e-15	25.7852
IL2RB	-0.102129	0.00622932	-5.35946	2.01576e-07	4.91928e-07	6.16889
TXNL4A	-0.102141	-0.00595115	-10.8477	1.96738e-22	1.72418e-21	40.1718
C6orf35	-0.102148	-0.0148102	-10.7347	4.45825e-22	3.77779e-21	39.3618
ABHD13	-0.102267	0.00601952	-8.82924	2.65741e-16	1.311e-15	26.2139
NDUFS6	-0.102314	-0.0137253	-13.443	7.88104e-31	2.14999e-29	59.3393
NPM3	-0.10234	0.0534225	-8.7228	5.40292e-16	2.60421e-15	25.5137
OPTN	-0.102371	-0.00206916	-8.54602	1.73974e-15	8.04041e-15	24.3602
UQCRQ	-0.102382	0.0152541	-13.45	7.47223e-31	2.0481e-29	59.3922
STOX2	-0.102401	-0.0351616	-8.95939	1.10978e-16	5.65616e-16	27.0757
PRDM2	-0.10243	-0.0110981	-8.54424	1.76019e-15	8.12844e-15	24.3487
BTF3L4	-0.102464	-0.0381102	-9.87624	2.02239e-19	1.32232e-18	33.3084
RANBP1	-0.102683	0.0605561	-13.4783	6.02566e-31	1.68612e-29	59.6056
C15orf40	-0.102727	0.0591272	-8.14046	2.43041e-14	1.02623e-13	21.7613
KIAA0319	-0.102809	-0.03147	-8.84422	2.40397e-16	1.19307e-15	26.3128
ZNF643	-0.102868	0.00526229	-8.93311	1.32444e-16	6.71674e-16	26.9012
TMEM30A	-0.102917	0.0267246	-6.04395	5.96895e-09	1.64843e-08	9.58913
ACLY	-0.102921	-0.0422454	-10.1779	2.40658e-20	1.71878e-19	35.414
NET1	-0.103084	-0.0432217	-5.06399	8.38319e-07	1.93796e-06	4.7909
XRCC6BP1	-0.103138	-0.0224911	-8.30615	8.34203e-15	3.65266e-14	22.8149
PLK4	-0.103143	0.00385364	-7.52165	1.18852e-12	4.41448e-12	17.9339
RG9MTD1	-0.103176	-0.0287818	-10.2564	1.37791e-20	1.0043e-19	35.9657
PSEN2	-0.103277	-0.0116542	-10.3669	6.2641e-21	4.72386e-20	36.7459
C6orf174	-0.1033	0.0525162	-9.45697	3.73753e-18	2.17564e-17	30.4249
SLC25A36	-0.103325	0.0134206	-8.26799	1.06821e-14	4.64456e-14	22.5712
C10orf32	-0.103328	-0.00365995	-9.31129	1.01705e-17	5.65372e-17	29.4358
KIAA1409	-0.103329	-0.0110072	-8.71121	5.83583e-16	2.80433e-15	25.4376
TPM3	-0.103352	0.0595532	-13.4848	5.73771e-31	1.61072e-29	59.6542
TFCP2	-0.103375	-0.0192808	-10.9586	8.79374e-23	7.98826e-22	40.9693
ANKS1B	-0.103427	0.00768801	-8.01476	5.42908e-14	2.23441e-13	20.9698
ADAMTS3	-0.103438	-0.000716252	-7.14506	1.1626e-11	3.98957e-11	15.6943
DLX6	-0.103448	-0.0256113	-9.33017	8.93637e-18	4.99639e-17	29.5636
NCAM1	-0.103461	0.0329923	-11.8518	1.23566e-25	1.55508e-24	47.4765
SKP1A	-0.103583	0.020883	-10.6176	1.03799e-21	8.44169e-21	38.5251
PDK1	-0.103638	0.00991208	-9.18624	2.38904e-17	1.28536e-16	28.5923
FEM1B	-0.103821	-0.00354608	-7.48226	1.51356e-12	5.57298e-12	17.6963
WTAP	-0.103826	-0.015306	-9.56353	1.78969e-18	1.06969e-17	31.1527
NDUFA8	-0.103854	-0.0234797	-11.1161	2.79021e-23	2.6494e-22	42.1063
MTX2	-0.103862	-0.0153836	-11.6585	5.1754e-25	5.96542e-24	46.0569
RSHL2	-0.103863	0.0183525	-6.99378	2.8489e-11	9.44838e-11	14.8153
ALAS1	-0.103909	-0.0505998	-8.54668	1.73226e-15	8.00795e-15	24.3645
MRPS35	-0.103922	-0.0170171	-13.0129	2.0471e-29	4.39332e-28	56.1084
KLHL22	-0.103947	-0.061147	-6.09101	4.63605e-09	1.29084e-08	9.83547
KHDRBS3	-0.103963	0.0120181	-8.40272	4.44994e-15	1.99874e-14	23.4342
FHOD3	-0.10405	-0.00999626	-9.68085	7.92424e-19	4.89078e-18	31.9581
SLC24A3	-0.104106	0.0135125	-8.24629	1.22919e-14	5.31194e-14	22.4329
LY6D	-0.104117	0.00947532	-7.37326	2.9433e-12	1.06019e-11	17.0429
TBC1D24	-0.104117	-0.00539713	-10.5464	1.7311e-21	1.37391e-20	38.0188
WDR21A	-0.104185	-0.0142631	-9.80955	3.22725e-19	2.0727e-18	32.8462
ATPAF1	-0.104188	0.00784671	-10.5759	1.40098e-21	1.12214e-20	38.2282
UBE1C	-0.104189	-0.0405097	-6.93748	3.96491e-11	1.29912e-10	14.4912
DCTN3	-0.104295	0.0176354	-9.59135	1.47577e-18	8.89087e-18	31.3433
SH3RF1	-0.104297	-0.00906222	-11.1465	2.23448e-23	2.14158e-22	42.3263
MCTP1	-0.104335	-0.020317	-6.82146	7.7947e-11	2.49709e-10	13.8288
[truncated: 1,842 more rows]

## Sheet: Supplementary Table 3
symbol	GS	MM
ITPKB	0.787179	-0.948029
MAPKAPK2	0.714427	-0.946759
EEF1D	0.657455	-0.941993
PXN	0.751899	-0.938969
SERPINB6	0.69963	-0.936989
RAB13	0.698087	-0.93645
PTBP1	0.701203	-0.930929
KIAA0323	0.700405	-0.930286
SMO	0.705029	-0.925466
MSN	0.694676	-0.924974
TBL1X	0.698084	-0.924446
LTBP3	0.740441	-0.924386
LRP10	0.700786	-0.922782
HAP1	0.751583	-0.921198
DOK1	0.720589	-0.92066
TRIM56	0.66988	-0.920572
ROM1	0.734776	-0.917201
PHF10	0.705002	-0.914719
MPST	0.694399	-0.914364
RELA	0.718873	-0.91331
ATOH8	0.739276	-0.911019
HMG20B	0.660633	-0.908331
ZFP36L1	0.739127	-0.908173
INPPL1	0.692173	-0.907852
ZNF395	0.701069	-0.906801
FAM107A	0.746709	-0.906598
PHF19	0.695557	-0.906538
TBC1D2B	0.779236	-0.90607
PPP1R14B	0.65527	-0.90581
DDAH2	0.661701	-0.903339
CHST3	0.70842	-0.903075
TYK2	0.693936	-0.901281
SIPA1	0.673846	-0.90057
WWC3	0.656511	-0.898526
ABHD4	0.697457	-0.89788
HVCN1	0.722342	-0.897241
HKR2	0.749494	-0.896229
SIX5	0.708197	-0.895931
GNG5	0.670534	-0.895874
SEC61A1	0.684116	-0.894783
AFF1	0.792303	-0.893872
MAF1	0.690484	-0.893555
C1orf144	0.651546	-0.892462
CASC3	0.705389	-0.892363
ALPPL2	0.759938	-0.891459
PPP1R14BP1	0.652595	-0.891277
ARHGEF6	0.763789	-0.889533
FAM38A	0.658283	-0.889491
MAP3K3	0.671924	-0.889255
ABL1	0.652604	-0.889247
FYN	0.622571	-0.888013
D4ST1	0.645002	-0.885633
ATBF1	0.624873	-0.88539
SLC26A6	0.677834	-0.885249
SMOX	0.684976	-0.884512
DGCR6	0.710691	-0.884165
RGL2	0.663341	-0.883905
STOM	0.714948	-0.881788
CLK3	0.704572	-0.881697
TAZ	0.688408	-0.881491
MOV10L1	0.750379	-0.881424
SCRIB	0.622658	-0.881407
PARP10	0.59181	-0.880889
CDKN2C	0.708445	-0.880481
RP3-402G11.12	0.746706	-0.88001
SLC39A1	0.666126	-0.879293
TRIOBP	0.562918	-0.879098
WDR6	0.683502	-0.87901
FGFRL1	0.662616	-0.878974
LRRC32	0.685734	-0.878713
FBXL7	0.66212	-0.878444
AUP1	0.620079	-0.878172
KLF15	0.753193	-0.87802
SAFB2	0.719188	-0.877961
MAPRE1	0.668957	-0.876846
FYCO1	0.637688	-0.875484
RAF1	0.740461	-0.875297
PALLD	0.715185	-0.875179
PLEKHF1	0.715316	-0.87437
RAMP1	0.725546	-0.87346
IQGAP1	0.700433	-0.873399
EFNA4	0.713626	-0.873269
DYNLT1	0.669985	-0.873209
TOB2	0.696337	-0.872313
LRP4	0.700426	-0.872286
ARAF	0.647045	-0.871603
RHBDF1	0.665179	-0.870436
CAMTA1	0.611256	-0.869407
KIF7	0.675527	-0.868942
STAT3	0.691208	-0.868902
TRIM21	0.665394	-0.868857
ITGB5	0.650889	-0.8686
ANXA5	0.638221	-0.867319
MAN2B1	0.63797	-0.866819
TCF3	0.605114	-0.866717
TGIF	0.732696	-0.866524
TNIP2	0.705525	-0.866209
HDAC7A	0.633901	-0.865463
NECAP2	0.630589	-0.864993
C4A	0.765438	-0.864225
STK38	0.719091	-0.864216
TMCO4	0.67546	-0.864101
GNG12	0.712664	-0.863372
PRKD3	0.742778	-0.863262
REEP4	0.619634	-0.862948
FOXO1A	0.736734	-0.862926
TRAF3IP2	0.722814	-0.862724
HDGF	0.641691	-0.862602
C16orf53	0.6448	-0.861857
MT1X	0.707057	-0.861796
RPS27P4	0.727029	-0.861781
SMG6	0.677667	-0.861003
C22orf13	0.589459	-0.860799
RIN2	0.697963	-0.860595
PDGFRB	0.625751	-0.859927
CTDSP2	0.669307	-0.859821
MYH9	0.584528	-0.858861
NFATC3	0.644621	-0.858287
C4B	0.760075	-0.858251
CASP6	0.701352	-0.857956
CDK2AP2	0.622626	-0.857709
POLA	0.663546	-0.857399
TRIP6	0.678726	-0.857144
LGI4	0.672647	-0.85673
LTBR	0.667128	-0.855989
GATAD2A	0.560252	-0.8548
DDR1	0.627635	-0.854651
EMP3	0.730863	-0.854358
DUX4	0.708591	-0.854195
ANKZF1	0.684564	-0.854103
RHOC	0.629605	-0.853499
MXI1	0.650288	-0.853183
TP53I13	0.579908	-0.852645
MOBKL2C	0.726353	-0.852331
MT1H	0.706043	-0.852221
SH3PX3	0.639416	-0.852127
C6orf145	0.709347	-0.851484
NUMA1	0.658465	-0.850188
RNPEPL1	0.547466	-0.85004
GNRH1	0.746537	-0.849932
RUFY1	0.729943	-0.849017
CENTD2	0.669388	-0.848081
PHF8	0.592906	-0.847337
MED12	0.683356	-0.847302
GPR56	0.65224	-0.846799
STAT5B	0.653184	-0.846705
SNAP23	0.682961	-0.845894
BCAT2	0.727721	-0.845788
MBD6	0.57565	-0.845506
GNA13	0.7027	-0.84535
MCL1	0.709316	-0.845275
SERTAD3	0.685544	-0.844945
ZNF384	0.672881	-0.844821
CDC42EP4	0.640101	-0.844817
CALCOCO2	0.727656	-0.844735
MT2A	0.681726	-0.844251
IMPA2	0.622639	-0.844237
MRVI1	0.681244	-0.843451
METTL7B	0.703118	-0.842385
CLCN7	0.639559	-0.842235
SLC22A5	0.661475	-0.841605
PILRA	0.656379	-0.841446
TTC7A	0.641757	-0.841434
IRF7	0.557755	-0.840885
C9orf61	0.678423	-0.840536
MAML1	0.611581	-0.839744
CIC	0.654501	-0.839348
LRCH4	0.627216	-0.839162
DBI	0.71913	-0.839122
ITGA7	0.605827	-0.839093
ZDHHC18	0.626727	-0.838365
MACF1	0.665339	-0.837163
EML3	0.602335	-0.836522
DTX2	0.623914	-0.835674
VAT1	0.663585	-0.835468
RFX1	0.645212	-0.835407
PLEKHQ1	0.624897	-0.835329
TMEM43	0.745434	-0.834779
C1QTNF5	0.699037	-0.83461
LEPREL1	0.671541	-0.834058
DDEFL1	0.62806	-0.83395
AGTRAP	0.56701	-0.833717
CRTC2	0.613398	-0.833627
ACSBG1	0.669351	-0.833394
SYTL4	0.705262	-0.833247
UBTD1	0.641635	-0.833
STK3	0.680003	-0.832699
PHF21B	0.596673	-0.832261
BTBD14A	0.663809	-0.832203
CFLAR	0.641007	-0.832187
FGR	0.629984	-0.832141
HEBP2	0.61673	-0.831787
SMARCC1	0.51965	-0.831417
GPR146	0.670133	-0.831201
PLOD1	0.648251	-0.831044
MICA	0.716343	-0.830154
RNPC1	0.620488	-0.830079
U2AF1L2	0.615148	-0.829549
LEMD2	0.642975	-0.829481
ZNF438	0.776104	-0.829395
LRRC8A	0.678033	-0.829279
BOC	0.668187	-0.829162
CSRP1	0.650699	-0.82883
BHLHB4	0.697098	-0.828289
PLEKHA7	0.675677	-0.828139
GFAP	0.709293	-0.828097
CHSY1	0.697706	-0.82807
AQP4	0.663322	-0.827524
FBXO18	0.604954	-0.827066
SLC9A9	0.676817	-0.826493
GMPR	0.708378	-0.826402
EYA2	0.627587	-0.825982
LAMB2	0.638033	-0.82574
C1orf132	0.686943	-0.825436
EMX2	0.717007	-0.825427
ITGB4	0.654541	-0.825183
CMTM3	0.682773	-0.825169
MOCS1	0.608008	-0.824462
43893	0.674721	-0.824452
GPT2	0.607515	-0.824397
HSPB1	0.6791	-0.824275
CDA	0.642888	-0.823675
OGFRL1	0.637818	-0.823597
FUK	0.627328	-0.823368
PARP14	0.579622	-0.823331
UNC93B1	0.627325	-0.822774
EPHB4	0.636173	-0.822627
XKR8	0.596587	-0.822478
SLC3A2	0.642916	-0.821702
NFE2L2	0.698925	-0.821351
STAT5A	0.667496	-0.821286
FSTL3	0.620807	-0.821076
BGN	0.599111	-0.820959
HRBL	0.721975	-0.820718
DDB2	0.592626	-0.82057
BAZ1A	0.677448	-0.820535
CCDC88	0.648895	-0.820107
SELL	0.685961	-0.820078
WIPI1	0.63982	-0.819786
MOV10	0.532704	-0.819782
DNAJC1	0.643991	-0.819712
MGAT1	0.604008	-0.819668
EPHX1	0.621729	-0.819584
DVL2	0.644509	-0.819383
TRIM38	0.623921	-0.819
CCDC9	0.551053	-0.818598
SLC12A9	0.552985	-0.818097
WHSC2	0.654458	-0.817858
SYTL1	0.529213	-0.817757
ZNFX1	0.641538	-0.817692
PLCD1	0.678667	-0.81769
ECHDC2	0.623408	-0.817665
LRDD	0.638284	-0.817204
TMED1	0.619379	-0.816698
CHD4	0.533812	-0.816677
TNS1	0.570304	-0.816581
NPC2	0.703214	-0.816103
NUP188	0.589484	-0.815888
TRIM5	0.633412	-0.815786
C20orf18	0.524391	-0.815676
PHKA2	0.667207	-0.815249
RASL12	0.634503	-0.815202
RBED1	0.618501	-0.815137
LEPRE1	0.651219	-0.815076
PHF2	0.636672	-0.814982
MTMR11	0.724023	-0.814883
CPT1B	0.659655	-0.814615
MYO9B	0.50535	-0.814501
TCF7L1	0.576373	-0.814397
FKBP5	0.768991	-0.814371
PARD3	0.69831	-0.814332
PLXNB1	0.67645	-0.814118
TPD52L2	0.616635	-0.813898
RAPGEF3	0.562815	-0.813746
ZBTB16	0.706577	-0.813675
NPFF	0.585945	-0.813557
SPEN	0.627624	-0.812628
PHB	0.613638	-0.812377
MYO18A	0.504956	-0.811987
RPLP1	0.591283	-0.811473
LIMK2	0.685249	-0.811463
FAM100B	0.613829	-0.811397
IGF2BP2	0.611252	-0.811322
COMT	0.573521	-0.81119
SMTN	0.590442	-0.81063
HNRPUL1	0.545507	-0.810437
AATF	0.680507	-0.810156
GUSB	0.629205	-0.809492
SLC43A3	0.637459	-0.809117
U2AF1L1	0.565713	-0.809088
NDRG1	0.602531	-0.808982
GIMAP5	0.671544	-0.808761
GTF2IRD1	0.659029	-0.808333
HYAL1	0.602059	-0.80766
ZNF558	0.708091	-0.807656
UNG	0.702113	-0.807635
AP1G2	0.65763	-0.806726
MKNK2	0.587058	-0.806723
ACIN1	0.615067	-0.8066
SRGAP1	0.636334	-0.806381
TPD52L1	0.717734	-0.806226
MT1M	0.687655	-0.806223
PPP1R10	0.674319	-0.806132
NINJ1	0.635398	-0.806013
ASCC2	0.522044	-0.805685
VAMP5	0.648883	-0.805497
44082	0.624577	-0.805433
SOX13	0.547047	-0.805175
MKLN1	0.64134	-0.80498
EMP2	0.619548	-0.804775
TMBIM1	0.611543	-0.803869
RNF135	0.641078	-0.803667
RARRES3	0.656865	-0.802982
SLC25A28	0.579099	-0.802594
INHBB	0.609075	-0.802557
TOB1	0.660535	-0.802444
SEC11L1	0.608158	-0.801677
CASP7	0.693591	-0.801387
CROCC	0.609486	-0.801153
PTRF	0.520092	-0.800623
SNRP70	0.547621	-0.8006
RAB7L1	0.678752	-0.800559
CD81	0.661352	-0.800507
TAF4	0.568022	-0.800218
FAM111A	0.610255	-0.800039
PLTP	0.652201	-0.800028
POLR2J	0.52112	-0.799748
C10orf54	0.64494	-0.79928
C16orf5	0.696323	-0.798764
ANTXR2	0.713014	-0.798735
ZNF646	0.5439	-0.798643
KIAA1602	0.511452	-0.798581
IL13RA1	0.691089	-0.798576
PLAGL2	0.649479	-0.798422
PTPN13	0.657835	-0.798196
HIST1H3E	0.50735	-0.798117
C21orf25	0.710558	-0.797771
CIZ1	0.617938	-0.797351
RPGR	0.678071	-0.797
PRAM1	0.608543	-0.796959
NFATC1	0.57258	-0.796888
C9orf7	0.570312	-0.796817
EIF4EBP3	0.580475	-0.796716
PLEKHC1	0.615772	-0.796625
SRRM2	0.57728	-0.796544
C20orf127	0.661355	-0.7961
FCGRT	0.631603	-0.794769
FAM89A	0.654379	-0.794688
ABCA1	0.669498	-0.794533
CCDC102A	0.63271	-0.793974
CHDH	0.633948	-0.793926
CAPS	0.665015	-0.793923
BST2	0.56932	-0.79356
ZHX2	0.560297	-0.793469
TRAF7	0.614341	-0.793368
IRF2	0.581787	-0.793297
AXL	0.537656	-0.793289
SLC12A4	0.578474	-0.791935
SOX12	0.634551	-0.791794
EMX2OS	0.619187	-0.790618
LSS	0.647935	-0.79052
ZNF410	0.646278	-0.790116
SCGB1A1	0.663657	-0.789965
MLLT7	0.571364	-0.789505
HIST1H1C	0.62379	-0.789482
PBXIP1	0.595358	-0.789402
MYH14	0.558666	-0.789396
ZFAND3	0.500807	-0.788728
ELOVL7	0.686974	-0.788524
PARP16	0.718067	-0.78843
ASXL1	0.740261	-0.788399
PHYHD1	0.686582	-0.788378
RTBDN	0.594568	-0.788094
DNM2	0.545061	-0.78806
C6orf152	0.7299	-0.787774
FGFR1	0.655462	-0.787746
NAGA	0.548636	-0.787249
IFT140	0.668889	-0.78643
MT1JP	0.665825	-0.786334
CD302	0.692278	-0.785233
TFAP4	0.567596	-0.785114
C8orf58	0.625367	-0.784972
YBX1	0.558512	-0.784341
APBA3	0.580468	-0.784256
TRPV1	0.570124	-0.784073
CRB2	0.60973	-0.783768
ITGA2B	0.701073	-0.783658
IRS3L	0.682142	-0.783585
PPFIA1	0.677744	-0.783268
PPAPDC1B	0.696564	-0.783241
WDR81	0.614689	-0.783167
ZIC2	0.615758	-0.782976
PHGDH	0.579436	-0.782501
ERBB2IP	0.667924	-0.782127
TPP1	0.619806	-0.781732
USP3	0.626499	-0.781093
ANKRD35	0.60186	-0.781042
AKR1C3	0.584126	-0.7809
GSN	0.534704	-0.78086
SMG5	0.638214	-0.780632
TLR5	0.582968	-0.780358
COL6A1	0.604873	-0.78034
ST6GALNAC3	0.600211	-0.780176
TAF1C	0.60139	-0.779986
C10orf116	0.570287	-0.779939
ITGA6	0.623665	-0.779601
CLDN5	0.599533	-0.779236
CGNL1	0.572083	-0.778748
TRAM2	0.565095	-0.778702
TENC1	0.5509	-0.778587
PRR14	0.527428	-0.777956
USP52	0.635097	-0.777717
DMN	0.61949	-0.777614
HDAC1	0.617307	-0.777581
TMEM106A	0.566509	-0.777451
CLK2	0.596089	-0.777327
HSD17B1	0.608758	-0.776679
MTMR3	0.679632	-0.776269
ZNF692	0.59014	-0.776138
PLD2	0.548595	-0.775962
ACADVL	0.661001	-0.775105
CGB2	0.65983	-0.775071
RAD54L2	0.515654	-0.77444
SETDB1	0.617009	-0.774285
ULK2	0.621046	-0.773919
RDH5	0.540851	-0.77382
ZNF672	0.54292	-0.77381
RASSF1	0.5499	-0.773488
YAP1	0.683048	-0.773077
DNHD1	0.527883	-0.772125
HERC5	0.592179	-0.772042
RUNDC2A	0.546612	-0.771888
PLEKHM1	0.594041	-0.771682
C21orf62	0.667696	-0.771679
MKS1	0.530127	-0.771559
C19orf23	0.598572	-0.771465
RASSF4	0.624673	-0.77127
POLH	0.535927	-0.77119
FAM70A	0.569549	-0.771134
FTL	0.512938	-0.770999
TP53INP1	0.602597	-0.77099
SSFA2	0.679177	-0.770919
C1orf90	0.607517	-0.770897
UCK1	0.500225	-0.770895
MUTED	0.634488	-0.770891
RPLP2	0.528557	-0.7706
TBC1D14	0.667262	-0.770576
CAPN2	0.678315	-0.770201
EHD1	0.595833	-0.770117
ROBO3	0.519059	-0.769849
MMEL1	0.742805	-0.769653
CDK5RAP3	0.574244	-0.769637
EPS8	0.61056	-0.769256
CARHSP1	0.568311	-0.768922
ANKRD25	0.668323	-0.768891
FBLN1	0.629811	-0.768748
TSPAN32	0.606774	-0.768569
LAPTM4A	0.635019	-0.768541
CHST11	0.60783	-0.768435
TDRD10	0.550965	-0.768062
PDGFA	0.529554	-0.767971
RP5-860F19.3	0.513836	-0.767874
PLEKHG2	0.511309	-0.767623
EPOR	0.583195	-0.767376
MEF2B	0.508361	-0.767319
CSPG4	0.523084	-0.767227
TLN1	0.518244	-0.767161
COL7A1	0.576759	-0.767123
EGFR	0.6298	-0.766622
DDIT4L	0.657465	-0.766473
ESAM	0.538161	-0.766288
CRTAC1	0.631258	-0.76626
ZADH1	0.566562	-0.765707
ZNF609	0.613108	-0.765282
HADHA	0.572438	-0.764457
ELK3	0.579621	-0.764254
LSP1	0.61257	-0.764047
CAPG	0.644345	-0.763584
KLHL21	0.68347	-0.762923
NOL1	0.612355	-0.762033
EFNB1	0.578939	-0.76168
LSM16	0.550515	-0.761565
ATHL1	0.560166	-0.761509
WFS1	0.670571	-0.761419
MLXIP	0.592309	-0.761323
PPP1R13L	0.543791	-0.760992
ERBB2	0.550751	-0.760901
SLC12A7	0.511377	-0.760658
MCM5	0.549498	-0.760508
SLC39A11	0.611289	-0.760479
PRELP	0.684358	-0.760452
GALM	0.668253	-0.76021
LZTR1	0.586172	-0.76008
B4GALT4	0.571342	-0.759907
HSD3B7	0.583963	-0.759855
KCTD11	0.520164	-0.759829
HEYL	0.553249	-0.759722
PRKD2	0.534349	-0.75898
CNN2	0.535828	-0.758914
ISG20	0.570241	-0.758812
TSEN54	0.525022	-0.758771
MAPK4	0.523377	-0.758457
PTPRU	0.61904	-0.758264
GDPD3	0.555398	-0.758086
C1orf64	0.550102	-0.758057
RPS27L	0.677877	-0.757755
ELK1	0.701265	-0.757641
WDFY2	0.544448	-0.757378
RHOA	0.530189	-0.757349
CD151	0.541981	-0.757177
C16orf35	0.58827	-0.75704
HIF3A	0.567115	-0.757038
CCNL2	0.576903	-0.756952
PKN3	0.585672	-0.755987
FBXO46	0.521083	-0.755748
CPNE1	0.55158	-0.755724
SRPX	0.614689	-0.755645
C14orf152	0.621726	-0.755438
MSX1	0.593281	-0.755253
CCDC69	0.645855	-0.755243
KIAA0494	0.562519	-0.755087
FAM63A	0.51274	-0.75486
SLC9A3R1	0.545713	-0.754392
PLCB3	0.576136	-0.754227
SAP30L	0.599265	-0.75379
KCNN3	0.597726	-0.753705
OR2T2	0.642638	-0.752892
DNMT3A	0.524941	-0.752481
CDH26	0.595503	-0.752164
TXNIP	0.607266	-0.751907
KRTCAP2	0.525508	-0.751827
NFIA	0.594097	-0.751699
EVI1	0.564593	-0.751509
TEGT	0.582613	-0.751353
GPRC5C	0.525899	-0.751102
CLDN15	0.56154	-0.751025
LOXL3	0.593192	-0.750684
PER1	0.629338	-0.750539
ASIP	0.634716	-0.750143
DCLRE1C	0.593664	-0.749563
TMC8	0.596214	-0.749398
PPIL5	0.620901	-0.749353
C9orf73	0.563583	-0.749221
FAM109A	0.544508	-0.749073
TGIF2	0.52896	-0.749051
LAMA5	0.584093	-0.748168
SCARF1	0.514412	-0.748101
DLEC1	0.652011	-0.748042
MAP3K7IP2	0.743911	-0.747395
RAB34	0.536863	-0.747361
HBP1	0.641254	-0.74736
ZNF443	0.621947	-0.747353
PRKX	0.650377	-0.747279
C10orf33	0.531361	-0.746067
TAX1BP3	0.550072	-0.745901
TRAF4	0.50009	-0.745675
EFEMP2	0.535448	-0.745465
HYI	0.549194	-0.745214
RSAD1	0.65298	-0.744863
VANGL2	0.563015	-0.744544
CDH5	0.544959	-0.744507
SIPA1L3	0.529072	-0.744228
DDX39	0.601008	-0.743976
KRT18	0.640164	-0.743512
MGST1	0.526696	-0.742983
ELL	0.635566	-0.742691
CBLB	0.631746	-0.742153
PARP4	0.548059	-0.74165
MAOA	0.596263	-0.741565
LIX1L	0.548604	-0.741253
C14orf125	0.580596	-0.740909
PRPF3	0.509113	-0.740798
IGFBP7	0.523932	-0.740662
C21orf63	0.599259	-0.740549
GTF3C5	0.566944	-0.740471
ATP6V0E	0.641434	-0.740214
EFNA1	0.591804	-0.74005
REEP3	0.506628	-0.739992
PLOD2	0.645622	-0.739947
RP3-477H23.1	0.585071	-0.739502
TAL1	0.545135	-0.739453
GTF3C1	0.609361	-0.738952
C19orf25	0.534432	-0.738729
OTOS	0.659885	-0.738705
HSPB2	0.62284	-0.738231
ILK	0.649416	-0.737816
MSRB3	0.584034	-0.737788
FAM70B	0.567641	-0.73766
RBM6	0.579881	-0.737577
RNASE4	0.599999	-0.737407
LGALS3	0.57342	-0.73731
SLC16A9	0.593171	-0.736696
IL17RB	0.674061	-0.736411
PGAM2	0.548538	-0.736231
HSPB8	0.66386	-0.736215
CCDC81	0.585439	-0.736116
KRTAP5-1	0.642494	-0.735927
PRDX1	0.528266	-0.735661
PFKFB3	0.63364	-0.73519
ZDHHC8	0.505928	-0.735167
SPARC	0.574652	-0.735088
TBC1D1	0.696308	-0.735006
ARMC3	0.655681	-0.734923
MIF4GD	0.533188	-0.73416
RP2	0.600941	-0.733992
ARHGEF10L	0.538562	-0.733916
CD40	0.518548	-0.733756
DLL4	0.55566	-0.733666
MORC2	0.599802	-0.733569
SDCCAG3	0.599031	-0.733129
TRMT1	0.519289	-0.732298
TNFSF13	0.547505	-0.732103
LCE2D	0.580335	-0.732081
HEXDC	0.633071	-0.731913
SEC14L1	0.653199	-0.731872
STARD3	0.572911	-0.731802
POLD1	0.577075	-0.730876
FGFR4	0.578341	-0.730832
CYLN2	0.529312	-0.730829
CYP2J2	0.584766	-0.73012
SETD1A	0.558002	-0.72991
SOD3	0.525083	-0.729774
SLC43A1	0.654923	-0.729771
APLN	0.590842	-0.729525
ZNF217	0.675072	-0.729086
ZHX3	0.61496	-0.728993
SLC44A3	0.580919	-0.728973
KLK14	0.519358	-0.728833
PLEKHF2	0.62627	-0.728823
ABHD14B	0.525695	-0.728703
C17orf27	0.581184	-0.728271
PIAS4	0.562774	-0.728262
STT3A	0.591141	-0.728187
RNU17D	0.58217	-0.727785
RBM4B	0.571815	-0.727712
ZCCHC6	0.717031	-0.726862
ABCC9	0.599411	-0.72678
ACAD11	0.595361	-0.726458
OACT5	0.517583	-0.726253
STXBP4	0.665905	-0.725612
IL27	0.638979	-0.725553
HPS5	0.524254	-0.725501
MT1E	0.600074	-0.72534
CD99	0.590814	-0.725153
SLC2A1	0.546329	-0.72504
GLI2	0.652373	-0.724049
CCHCR1	0.545297	-0.723988
C17orf56	0.533826	-0.723047
C10orf85	0.522355	-0.722957
H2AFJ	0.604823	-0.722914
SFRS2IP	0.549557	-0.7228
DDIT4	0.666257	-0.722495
PODXL	0.519375	-0.722142
ZFYVE26	0.632798	-0.72206
ACO1	0.607915	-0.720004
SNAPC2	0.553278	-0.719936
ALDH1L1	0.55276	-0.719657
TNFAIP8	0.577558	-0.718438
SLC24A6	0.562776	-0.717975
RARRES2	0.530727	-0.717802
C1orf86	0.56241	-0.717729
C21orf96	0.531876	-0.717585
FZD4	0.58139	-0.717378
CMKOR1	0.53183	-0.717269
BDH2	0.648043	-0.717104
NFKB1	0.611631	-0.716591
C10orf105	0.587932	-0.716544
C1orf66	0.633681	-0.716407
COPZ2	0.560344	-0.715867
HYAL2	0.609186	-0.715752
PC	0.567467	-0.715551
RPS6KA1	0.60733	-0.71555
SNRPA	0.55062	-0.715243
AKAP13	0.689324	-0.71516
CBS	0.59477	-0.715124
HIST3H3	0.507247	-0.714247
MGST2	0.575675	-0.713627
TINAGL1	0.525776	-0.713551
STON1	0.554896	-0.713206
BAIAP2	0.51706	-0.71284
C2orf11	0.603778	-0.712782
EIF3S9	0.545456	-0.71267
C11orf67	0.501826	-0.712506
C14orf94	0.612071	-0.712298
C4orf19	0.570717	-0.712146
FZD7	0.627752	-0.711625
TCAP	0.510336	-0.711489
EVC2	0.562664	-0.711303
DUSP18	0.556939	-0.711121
KIAA1305	0.623451	-0.711114
WEE1	0.635437	-0.710735
TRIP4	0.558409	-0.710432
CCDC101	0.553424	-0.709978
RBM15B	0.547914	-0.709888
VWF	0.573695	-0.708543
HLA-C	0.53772	-0.708512
ELOVL5	0.555804	-0.708034
NBPF15	0.605449	-0.707922
CXCL1	0.606411	-0.707206
LDLRAD3	0.529312	-0.707126
DGKD	0.521771	-0.706706
CALML6	0.555974	-0.705861
C16orf44	0.573693	-0.70586
NOTCH4	0.503587	-0.705628
PHF21A	0.562878	-0.70455
TIPARP	0.622847	-0.703527
ADAM33	0.582886	-0.703144
GPBP1L1	0.541833	-0.703008
ISG20L1	0.563309	-0.702764
S100A6	0.58214	-0.702568
HIATL1	0.638589	-0.702255
PRCP	0.619936	-0.702002
GAK	0.524403	-0.70167
BDH2P1	0.592531	-0.701596
CD2AP	0.616599	-0.701595
SFRS15	0.529674	-0.701487
ST5	0.53699	-0.701389
DPP7	0.529143	-0.70133
UHRF1	0.614558	-0.701315
GCC1	0.568455	-0.701217
CD44	0.545323	-0.700755
MID1IP1	0.510748	-0.700226
ZKSCAN1	0.512261	-0.699919
FKBP10	0.505887	-0.699782
APOLD1	0.595695	-0.699728
CSNK2A2	0.565159	-0.699469
CCRL2	0.524917	-0.6992
FANCE	0.598237	-0.69911
SCAMP2	0.511253	-0.698678
ABCB7	0.63006	-0.698032
MKNK1	0.614762	-0.697893
BAZ2B	0.535557	-0.697798
PIGA	0.595413	-0.697531
GRTP1	0.504613	-0.697526
IER3	0.535219	-0.697468
DTYMK	0.542227	-0.696955
LAMC1	0.591557	-0.6968
CLEC5A	0.646025	-0.696329
PI16	0.525874	-0.695952
AP3M1	0.625606	-0.695655
EPM2AIP1	0.585729	-0.695126
EZH1	0.552109	-0.695094
ANKRD13D	0.507473	-0.694073
EEF2K	0.689015	-0.693165
SLC4A11	0.59278	-0.69292
POLR2F	0.505856	-0.692843
ADORA2A	0.526767	-0.692584
CHST12	0.518431	-0.692407
CDK2AP1	0.517253	-0.692238
SMOC1	0.589591	-0.691706
NTRK3	0.561057	-0.691531
CCDC93	0.666724	-0.691427
AXIN1	0.506245	-0.6913
PPP1R1B	0.521039	-0.691077
BCAR3	0.603141	-0.690929
KIAA0152	0.536916	-0.690548
TMEM77	0.549184	-0.690462
MXD4	0.504427	-0.690392
PIM3	0.559326	-0.689914
FBXO8	0.625852	-0.689791
KSR1	0.526106	-0.689781
FANCG	0.530963	-0.689462
KIAA1267	0.595887	-0.689429
UXT	0.517127	-0.688922
ALKBH5	0.593568	-0.688817
MT1G	0.581739	-0.68836
GRAMD3	0.599992	-0.68805
ECHDC3	0.660667	-0.687843
TNFRSF25	0.555883	-0.687442
VMD2L3	0.502808	-0.686958
PECI	0.511378	-0.686564
FZR1	0.545286	-0.686251
TRIM39	0.568611	-0.68625
SLC14A1	0.620872	-0.685973
TXNDC5	0.58502	-0.685871
CNTROB	0.534068	-0.685843
FCHSD2	0.564583	-0.685678
C7orf27	0.578086	-0.685583
LMAN2L	0.584286	-0.685093
C2orf24	0.501803	-0.685019
STAT2	0.50739	-0.684943
TMEM109	0.549012	-0.684873
UBE2L3	0.572765	-0.684699
ZFP36L2	0.566752	-0.68378
SPSB1	0.509684	-0.683229
SCARA3	0.549766	-0.683164
NEDD1	0.502051	-0.683128
SLC27A3	0.591707	-0.683034
VPS13C	0.607325	-0.682332
SIRT7	0.524617	-0.68228
FOXF1	0.525106	-0.682221
MYCT1	0.552205	-0.682164
TGFBR3	0.68672	-0.681526
STK36	0.582275	-0.68111
SLC25A1	0.557598	-0.680847
PHKA1	0.562192	-0.680834
RP4-747L4.3	0.584562	-0.680807
RHOBTB3	0.596223	-0.680682
IL18RAP	0.604544	-0.680541
ANKRD23	0.543107	-0.680338
HSPBAP1	0.530372	-0.680187
ANKFY1	0.566318	-0.680127
PLCG1	0.545774	-0.679995
C6orf192	0.610528	-0.679568
C10orf75	0.583159	-0.679068
MYO10	0.502613	-0.678737
NBPF11	0.621027	-0.678257
IFRD2	0.550452	-0.678076
FAM59B	0.545564	-0.678054
NQO1	0.507218	-0.677855
TNFRSF10D	0.64684	-0.677192
LONRF3	0.625216	-0.677052
MCM3	0.512506	-0.676165
GRRP1	0.545709	-0.676004
LIN9	0.635447	-0.67585
AOC2	0.537923	-0.675121
DUSP9	0.611709	-0.674429
NEDD4	0.668025	-0.67428
ZNF193	0.544075	-0.674257
MT1F	0.575991	-0.674229
CTF1	0.505947	-0.673843
CACNB2	0.549337	-0.673696
POGK	0.534234	-0.673554
NCOA6	0.569811	-0.673128
HOMER3	0.542854	-0.672707
DGKG	0.720009	-0.672473
NGFR	0.508715	-0.672289
SIN3A	0.512809	-0.672259
RAB42	0.544899	-0.672192
PLA2G4B	0.543797	-0.672152
PRKCBP1	0.565972	-0.672022
DUSP23	0.500053	-0.671939
HUS1B	0.527172	-0.671461
TEP1	0.500934	-0.671192
DNMBP	0.552981	-0.671139
MAP2K3	0.574238	-0.669155
TNIP1	0.580022	-0.669044
ACSS2	0.529694	-0.668616
GCN1L1	0.518683	-0.66839
CLDN23	0.535451	-0.668057
IKBKE	0.557925	-0.668023
GDPD2	0.518661	-0.667409
ZNF274	0.512434	-0.667359
BNIP2	0.558122	-0.667302
CLCN2	0.5713	-0.667225
CCDC46	0.659344	-0.666782
SERPINF2	0.534996	-0.666771
GOLGA2L1	0.552247	-0.666205
GPR35	0.509832	-0.665183
NCOA3	0.584089	-0.664342
TRADD	0.503175	-0.664173
HPS3	0.585995	-0.664093
PCTP	0.598923	-0.663824
MLXIPL	0.526114	-0.662904
TXNDC	0.594325	-0.662308
MAOB	0.630671	-0.661668
NXT1	0.513895	-0.661355
RHOJ	0.524292	-0.661227
CXorf39	0.504393	-0.660906
C3orf19	0.600631	-0.660219
PHF11	0.518263	-0.659836
ARID1A	0.534358	-0.65983
TMED10	0.520823	-0.65951
C20orf141	0.557131	-0.659434
TROVE2	0.51857	-0.659042
PROK2	0.603414	-0.658942
GALNTL2	0.553422	-0.658756
CLEC1A	0.524514	-0.658548
FOXD1	0.52996	-0.657399
ZNF618	0.502801	-0.656931
IL1R2	0.55311	-0.656195
TMED5	0.602421	-0.655909
ABLIM1	0.52692	-0.655426
PPAP2A	0.645198	-0.655401
TCF15	0.568893	-0.654983
CHPT1	0.627954	-0.654958
S100A4	0.509047	-0.654722
BRWD3	0.508929	-0.654703
C8orf60	0.554507	-0.654108
ASCC3L1	0.574119	-0.653242
DDR2	0.512363	-0.652226
PPIC	0.606624	-0.651802
CHI3L1	0.606166	-0.650564
ZC3H12C	0.656882	-0.649806
STARD10	0.592776	-0.649741
EPS8L2	0.616131	-0.649657
RPA4	0.543243	-0.649312
LIFR	0.535559	-0.649053
FAM116A	0.561098	-0.648482
S100A12	0.53016	-0.647578
PRPF39	0.599947	-0.647329
C1orf87	0.506032	-0.646752
IL18R1	0.55225	-0.646554
TNFRSF10A	0.551962	-0.645489
TTC23	0.512354	-0.644689
CLN3	0.509511	-0.644672
RNF19	0.673974	-0.644302
PON2	0.52818	-0.644021
ABCB6	0.571484	-0.643887
RHOQ	0.607697	-0.643474
WDR1	0.54822	-0.643345
HLA-E	0.508053	-0.642182
MOGAT1	0.540074	-0.641954
IL8RB	0.542843	-0.641764
AMICA1	0.571414	-0.641215
PCMTD1	0.609331	-0.640973
ADORA2B	0.530016	-0.640169
IFT20	0.569822	-0.63886
RAD52	0.564568	-0.638184
PLEC1	0.554666	-0.637392
CNN3	0.59311	-0.636823
EDN1	0.535562	-0.636637
TIGD6	0.503347	-0.636329
SIN3B	0.550277	-0.636156
CEP110	0.530217	-0.635806
CPSF1	0.538603	-0.63511
RAG1AP1	0.564169	-0.634716
CEPT1	0.593667	-0.633889
LPIN1	0.666406	-0.633304
MARK3	0.571472	-0.632686
LOH11CR2A	0.543911	-0.631349
ABCA7	0.515399	-0.630592
HIST1H3D	0.502545	-0.630573
PLEKHG1	0.563634	-0.629012
ZBTB40	0.57775	-0.628435
HSD17B7	0.539878	-0.628328
H2AFV	0.548189	-0.62808
CCDC11	0.557436	-0.627952
BTN3A1	0.506204	-0.62778
BTD	0.531596	-0.627568
BACH1	0.559579	-0.627564
PERP	0.560247	-0.62754
SLC25A30	0.6516	-0.627013
EGLN2	0.515153	-0.626689
HIF1A	0.614803	-0.626669
GADD45G	0.586503	-0.626403
HIST1H2AC	0.541196	-0.625884
HMGN3	0.511406	-0.625483
ERCC5	0.524039	-0.625351
WBP5	0.559196	-0.625318
CEACAM3	0.548966	-0.624902
ALG2	0.552544	-0.624501
POLG	0.562784	-0.624213
KLHL24	0.575582	-0.623811
MANBA	0.613888	-0.62354
TIMELESS	0.5256	-0.623507
GMNN	0.540923	-0.622997
ZNF276	0.545262	-0.622842
AQP1	0.571157	-0.622565
CSTB	0.534074	-0.622532
MEGF10	0.56712	-0.622456
PACSIN2	0.575124	-0.622205
HLA-B	0.506483	-0.622197
NPL	0.561257	-0.621997
SBF2	0.504565	-0.621722
CPAMD8	0.505644	-0.621721
VNN2	0.542705	-0.621604
ANXA3	0.598116	-0.621331
FTSJ3	0.505465	-0.621308
CYBASC3	0.525119	-0.621302
ITGA1	0.523129	-0.62061
IKBKB	0.554009	-0.619978
ITGB8	0.58091	-0.619064
ZDHHC2	0.544695	-0.618836
KLHL17	0.544107	-0.616958
HGF	0.651564	-0.616492
FER1L4	0.515766	-0.616153
CSPG6	0.55986	-0.615487
C21orf82	0.571091	-0.614978
IMPDH1	0.515463	-0.611922
CCDC40	0.527147	-0.611544
ELL2	0.557815	-0.611094
PGM3	0.542541	-0.610997
C14orf147	0.516595	-0.610556
NEXN	0.535852	-0.61045
AKR1C1	0.525561	-0.61041
TMPRSS5	0.537469	-0.60947
RALGDS	0.560407	-0.609237
DIO3OS	0.51236	-0.60857
SYNE2	0.533315	-0.608375
PTPLAD2	0.518859	-0.608089
MGAM	0.513732	-0.607536
NARG2	0.540526	-0.606606
SLC19A3	0.527155	-0.606199
PELI2	0.516175	-0.605221
ZNF146	0.542116	-0.604421
VNN1	0.539693	-0.604412
TUBAL3	0.514022	-0.603999
CLU	0.595273	-0.602804
FKBP14	0.522258	-0.602573
THOC1	0.500329	-0.602383
LDLR	0.530274	-0.602269
GLI1	0.541805	-0.601476
RAB31	0.507137	-0.601027
PF4	0.513707	-0.600143
KIF12	-0.580489	0.600251
TIMM13	-0.526322	0.600741
COL24A1	-0.550317	0.601431
DUSP6	-0.665508	0.602446
SFPQ	-0.556587	0.602654
NDUFB8	-0.528556	0.602734
VIT	-0.515775	0.60281
RCOR2	-0.610212	0.604334
SEMA5B	-0.571767	0.605094
C16orf33	-0.553188	0.608264
C17orf81	-0.508626	0.608517
KLHL23	-0.527908	0.610879
OR5BU1	-0.51864	0.611413
RIOK1	-0.549403	0.613632
CACNB1	-0.586193	0.615133
PRKCD	-0.587324	0.61523
SLC7A14	-0.503601	0.615298
PHOSPHO2	-0.539164	0.615485
MADD	-0.509678	0.616006
TCERG1L	-0.526897	0.616027
C16orf59	-0.509476	0.616854
GLRX5	-0.57591	0.61872
INSM1	-0.568196	0.619058
GRM3	-0.577031	0.61983
NPPA	-0.582682	0.620272
C14orf169	-0.509655	0.62045
NDUFAF1	-0.525666	0.620483
GRASP	-0.65976	0.620924
GTF2H5	-0.518546	0.622658
DYNLL2	-0.625785	0.622733
FAM26C	-0.523923	0.622868
FAHD1	-0.54391	0.623042
SERPINB2	-0.55847	0.623371
COPS6	-0.57309	0.623868
TUBG2	-0.619141	0.624584
SMUG1	-0.552585	0.624866
C8orf34	-0.509609	0.625133
XPA	-0.53186	0.626521
PDCD2L	-0.538209	0.627325
RAB5B	-0.573119	0.627456
CSPG5	-0.578452	0.62748
PSMA6	-0.50047	0.627635
ITGB4BP	-0.510043	0.629156
VPS26B	-0.537754	0.629886
SRPRB	-0.544224	0.630262
TMEM68	-0.518719	0.630428
MYB	-0.611908	0.630824
CITED1	-0.55213	0.631014
EGR1	-0.705612	0.63159
SET	-0.552091	0.632504
C3orf17	-0.511991	0.632986
RNF5	-0.560573	0.633313
TIMM8B	-0.673963	0.634012
PDZD11	-0.637816	0.636363
CSMD1	-0.543122	0.636595
DUSP27	-0.600229	0.636631
CYC1	-0.58775	0.636697
SYNGR4	-0.615705	0.636926
RNF126	-0.568476	0.637078
STARD3NL	-0.541858	0.637703
NOLA2	-0.598178	0.638092
WDR46	-0.525588	0.638317
AP1S3	-0.525986	0.639152
PTRH2	-0.503457	0.639167
FUT9	-0.513493	0.639434
SPINK2	-0.527777	0.639971
ZNF682	-0.504281	0.640188
RS1	-0.556572	0.640251
MOCS3	-0.504361	0.640591
NUDT7	-0.508286	0.640824
TIMM10	-0.571264	0.640833
TRAP1	-0.56862	0.640972
CYP26A1	-0.533741	0.640989
SNX4	-0.525921	0.642296
HNRPA1	-0.556577	0.642681
NOP17	-0.621931	0.642737
TIMM50	-0.614563	0.642771
EBP	-0.521792	0.643065
SMARCA4	-0.549853	0.643362
C9orf24	-0.510988	0.643447
EPHB2	-0.604143	0.643656
NTHL1	-0.546685	0.643694
RAPGEF4	-0.521836	0.643928
EGFL9	-0.634376	0.644541
TRIM67	-0.681768	0.644548
ACBD6	-0.551488	0.645262
DCUN1D5	-0.542126	0.645798
WNT10B	-0.577333	0.646222
RAB40C	-0.60159	0.646543
SLC30A5	-0.542793	0.646659
UQCRQ	-0.666258	0.647222
KMO	-0.637273	0.647262
LAPTM4B	-0.536251	0.647433
RP11-78J21.1	-0.505734	0.650691
UROD	-0.519182	0.651947
PHYH	-0.548192	0.652471
METTL2B	-0.527981	0.652499
ASPHD1	-0.661056	0.653209
LSM4	-0.647223	0.653992
RP13-102H20.1	-0.64792	0.654023
LRRN6A	-0.606996	0.654294
RPH3A	-0.650398	0.655606
ITPA	-0.638075	0.65601
NNAT	-0.591211	0.65619
TOP2B	-0.501057	0.656392
GCNT1	-0.502442	0.65679
SEPHS1	-0.518702	0.656864
XAB1	-0.50501	0.656876
CUTL2	-0.500837	0.656954
C6orf166	-0.517303	0.657051
PDCD7	-0.522328	0.657091
FNDC4	-0.641026	0.657103
NFKBIE	-0.711276	0.657241
TUBB3	-0.565232	0.657977
ZNF597	-0.538458	0.658043
ZNF643	-0.508111	0.658204
DDEF2	-0.515163	0.658409
EDN3	-0.62739	0.658933
WDR51A	-0.560968	0.659416
TTC9B	-0.56776	0.659639
APXL	-0.518032	0.660035
POLR2E	-0.546549	0.660223
RFX5	-0.518846	0.660398
FBXL16	-0.619686	0.661473
HCG18	-0.616142	0.661841
UQCR	-0.646582	0.66189
MRPS27	-0.523185	0.661968
TMED4	-0.562056	0.662078
ARNT2	-0.546128	0.662116
CES7	-0.600015	0.662497
PRSS12	-0.562196	0.662657
SPAG7	-0.598908	0.66301
HARS	-0.503275	0.663358
SERTAD4	-0.555514	0.663917
LRPAP1	-0.536553	0.664665
PMS2L5	-0.581742	0.664741
ARF1	-0.505459	0.665229
GAD1	-0.545899	0.665355
SPON2	-0.666655	0.665457
PTHLH	-0.558892	0.666101
FAM72A	-0.523024	0.666771
EGR2	-0.676676	0.666857
KCNS3	-0.544503	0.667422
DNAJC18	-0.593733	0.667669
ST8SIA5	-0.65371	0.668273
SLC25A25	-0.519654	0.668501
UBE2MP1	-0.521917	0.668578
NPM2	-0.572217	0.668828
RAB7	-0.551891	0.669967
MED4	-0.505445	0.670094
GNB1L	-0.523659	0.670627
CXorf45	-0.578966	0.671559
PCCB	-0.593904	0.67195
PNMA5	-0.512986	0.671952
BYSL	-0.503237	0.672865
C5orf16	-0.521434	0.673415
CEP78	-0.549642	0.673575
C10orf46	-0.501213	0.67395
NPY	-0.544335	0.674241
HOMER2	-0.507054	0.674309
PDE8B	-0.51589	0.674457
UBE2D1	-0.521926	0.674463
PENK	-0.575794	0.674596
C17orf72	-0.605974	0.674711
ARL4D	-0.67695	0.675022
HRAS	-0.611422	0.675219
DOPEY1	-0.518202	0.675838
ATP5L2	-0.578862	0.67586
MDH1B	-0.540664	0.676277
C10orf32	-0.52394	0.676324
PRMT1	-0.502886	0.676473
NUDT4P2	-0.535876	0.676655
KCNB1	-0.52085	0.676775
CDC42EP3	-0.520348	0.677255
RSL1D1	-0.556184	0.678199
TDRD5	-0.505947	0.678378
C21orf6	-0.50658	0.678489
SLC39A3	-0.650046	0.678489
C1orf33	-0.630241	0.679206
C17orf76	-0.7037	0.679875
ZNF544	-0.551877	0.680084
SYT14	-0.502345	0.680595
RNUXA	-0.503374	0.682327
GALR1	-0.646893	0.682718
GPR85	-0.504471	0.68296
PDE6H	-0.544256	0.683901
SNX17	-0.500935	0.684142
HOMER1	-0.540877	0.68426
ZNF498	-0.539189	0.684654
CCDC53	-0.535292	0.684987
C6orf174	-0.529908	0.684987
PCDHB14	-0.536661	0.686042
NDUFB10	-0.547919	0.686164
CXADR	-0.534528	0.686239
ABCC12	-0.610259	0.686277
DYX1C1	-0.568116	0.686299
SIPA1L2	-0.567876	0.686646
DDX28	-0.524843	0.686882
UCHL3	-0.507014	0.687835
SLIT1	-0.611816	0.687858
FAM69B	-0.528772	0.688604
KIAA0284	-0.604091	0.689767
FTSJ1	-0.526283	0.689801
C1orf135	-0.544042	0.69013
PDK1	-0.518746	0.690176
KIAA0317	-0.60149	0.690748
HSF2BP	-0.578903	0.691119
SUDS3	-0.511323	0.692211
C20orf39	-0.560933	0.692303
TPTE2	-0.540804	0.692495
TCEAL4	-0.590416	0.692613
KIRREL2	-0.635308	0.692822
LIPL1	-0.519155	0.693442
SUPT4H1	-0.56134	0.69384
HMG4L	-0.561127	0.693851
TPM3	-0.667162	0.694152
NDUFB9	-0.554077	0.694569
C11orf11	-0.630774	0.694683
ENDOGL1	-0.500246	0.694752
MYO5A	-0.538331	0.694954
PTGFRN	-0.594678	0.695357
RP11-323H21.4	-0.600836	0.69559
MRPS9	-0.551565	0.695653
C20orf191	-0.500957	0.696117
WASF1	-0.501647	0.696223
KIAA0859	-0.529122	0.696277
ALDH1A3	-0.575671	0.696445
FAM80A	-0.527526	0.697135
ZNF553	-0.517246	0.697141
RAD51C	-0.55568	0.69745
ACVR2A	-0.508141	0.697762
CPNE7	-0.516858	0.698275
SLITRK5	-0.507436	0.698856
CYB5D2	-0.569243	0.69938
CX3CL1	-0.625844	0.69947
TIAM1	-0.556034	0.700091
ZC3H8	-0.502746	0.700248
TIGD2	-0.503272	0.700425
LDHA	-0.502428	0.70044
C14orf162	-0.603971	0.70052
SULT4A1	-0.527244	0.700728
C18orf10	-0.532239	0.700842
DGCR9	-0.584108	0.700966
TACC2	-0.567808	0.701855
STX1A	-0.673487	0.701933
HCRTR2	-0.543483	0.702604
PSMD10	-0.520553	0.702692
STRBP	-0.503433	0.702965
PARL	-0.614625	0.702988
PSMD12	-0.517999	0.703453
MTCH1	-0.513085	0.703505
HSPA8	-0.533089	0.703748
PMM1	-0.60852	0.703809
CCDC44	-0.533603	0.704254
ACTL6B	-0.503032	0.704576
PPEF1	-0.698197	0.704592
ASB6	-0.532361	0.705177
WNT2	-0.525877	0.705226
KRTAP9-2	-0.507548	0.705375
MED19	-0.614838	0.705546
PGAM5	-0.610718	0.70611
CACNB4	-0.515426	0.706121
ING2	-0.539361	0.706663
RAB15	-0.592926	0.706936
C1orf204	-0.512903	0.70727
TNNI3K	-0.511999	0.708004
HTR2A	-0.531835	0.708078
LIG4	-0.550018	0.70812
DUSP14	-0.500637	0.708333
AMIGO2	-0.628974	0.708581
DOK6	-0.566223	0.708716
DLX2	-0.587339	0.70887
RND1	-0.574976	0.709033
RAB27B	-0.57424	0.709048
ADAM23	-0.617525	0.709638
DUSP4	-0.742034	0.710047
TAS2R50	-0.578745	0.710169
PCDH11Y	-0.513911	0.710608
SLC8A2	-0.641666	0.71104
SAMM50	-0.528566	0.711161
C20orf106	-0.526734	0.711422
CHCHD1	-0.508134	0.711626
SSBP1	-0.594905	0.711951
IMMP1L	-0.623056	0.712266
SGPP2	-0.563324	0.712303
PPP1R2P3	-0.518897	0.712622
SLC38A1	-0.500892	0.712841
ZNF622	-0.53558	0.71286
BDH1	-0.541437	0.712862
OR3A3	-0.521571	0.713017
CEP72	-0.503212	0.7134
FARSLA	-0.589459	0.713605
LOR	-0.652681	0.713666
MPPED1	-0.552463	0.713834
RASSF5	-0.623	0.71406
RBP5	-0.59332	0.714173
RP11-54H7.1	-0.560948	0.714273
CCDC41	-0.598099	0.714295
FBXO27	-0.549491	0.71456
FABP6	-0.55161	0.715224
KLK5	-0.552219	0.715546
MRPS33	-0.534635	0.715612
CECR6	-0.679012	0.715692
IMP3	-0.517257	0.715753
CLPX	-0.553388	0.716059
KCNQ2	-0.573214	0.716111
NDUFB2	-0.608369	0.716153
PCDHB3	-0.530853	0.716316
PVALB	-0.501171	0.716447
SLC35E3	-0.570003	0.716538
C6orf162	-0.534276	0.716616
C13orf12	-0.547364	0.71667
DAB1	-0.553155	0.7168
SNRPD3	-0.525024	0.717222
MRPS10	-0.52125	0.717669
TBC1D24	-0.572152	0.717864
CLTA	-0.566447	0.718001
SP8	-0.514243	0.718583
GPATC4	-0.586804	0.71863
SUSD5	-0.528084	0.719156
WDR77	-0.618929	0.719299
GNB1	-0.618599	0.719464
ENSA	-0.549455	0.719919
CRYZL1	-0.546425	0.719995
KATNAL1	-0.528257	0.720056
HIGD1A	-0.525561	0.720111
SYNPO2	-0.513582	0.720126
NUAK1	-0.607011	0.720188
GARNL3	-0.558773	0.720865
PTGES2	-0.604429	0.720919
TFCP2	-0.587132	0.7215
PIGX	-0.540921	0.721728
PAK1IP1	-0.540221	0.721747
GALNT14	-0.607107	0.722046
SPINT2	-0.579916	0.722274
43894	-0.711234	0.72246
C1orf76	-0.69189	0.72256
MRPS18A	-0.657164	0.722712
RTN4RL1	-0.537899	0.723173
TRPC3	-0.658873	0.723247
WDR21A	-0.544005	0.7237
FBXW9	-0.676557	0.723855
C15orf15	-0.5306	0.723876
PCDHB10	-0.550987	0.724028
AMMECR1	-0.517452	0.724532
ETV5	-0.703902	0.724615
BPGM	-0.607222	0.724799
RIMS3	-0.542565	0.724969
MANSC1	-0.620444	0.725015
TPI1	-0.590746	0.725068
TNRC9	-0.642784	0.725078
LRFN2	-0.589165	0.725776
LIN7B	-0.611455	0.72598
IQSEC1	-0.535357	0.726114
EPHA5	-0.586104	0.726944
SCN2A2	-0.559519	0.727325
LGI2	-0.695216	0.727381
NEDD8	-0.597825	0.727565
ASB2	-0.600731	0.728035
PRR4	-0.565943	0.728069
SFRS3	-0.567473	0.728095
PNMA6A	-0.518572	0.728296
MRPL30	-0.675176	0.728419
ABCE1	-0.53955	0.728505
CAMK1D	-0.548394	0.728664
PRDX5	-0.58372	0.729004
CCDC51	-0.552012	0.729032
ANKRD19	-0.561084	0.729171
SEC22C	-0.540599	0.729208
NCAM2	-0.528671	0.729296
GSR	-0.544237	0.729499
GABARAPL2	-0.530889	0.730238
RP5-1022P6.2	-0.701488	0.730419
KRAS	-0.536683	0.730696
PRKAG1	-0.628385	0.730763
LRRC47	-0.561743	0.730797
STXBP1	-0.562592	0.730859
ANKRD32	-0.523509	0.730885
HAS1	-0.653926	0.731021
MAPT	-0.5366	0.731055
SARS	-0.560179	0.731284
GFRA2	-0.541239	0.731402
SERF1B	-0.606799	0.731587
MCHR1	-0.657399	0.732254
MBD1	-0.51691	0.732673
NARS	-0.510614	0.732677
CA4	-0.668749	0.732824
TBCC	-0.566318	0.733086
NDRG4	-0.628149	0.733237
ZCCHC17	-0.695568	0.733415
ANKRD29	-0.533298	0.733529
THRAP3	-0.532705	0.733628
ETV1	-0.637209	0.73369
POLB	-0.552006	0.73427
KIT	-0.562317	0.734302
PKIB	-0.563357	0.73456
EXOSC5	-0.659149	0.735059
P2RX5	-0.615399	0.735186
TOMM22	-0.626439	0.735266
VGF	-0.752671	0.735327
PANK2	-0.513157	0.735372
SPRN	-0.686977	0.735532
ZDHHC23	-0.647493	0.735778
GFM1	-0.542544	0.736421
SYNGR3	-0.586191	0.736464
KCNF1	-0.684808	0.736576
ABAT	-0.617147	0.736674
ZNF554	-0.53582	0.736898
SERF1A	-0.610744	0.737298
COG1	-0.505565	0.737474
KIAA0090	-0.575922	0.737549
SRM	-0.563424	0.737635
BTF3L4	-0.546699	0.738249
MRPS36	-0.551932	0.738692
DCTN3	-0.535308	0.738875
C19orf30	-0.649854	0.738958
PAK7	-0.535873	0.738978
FBXW7	-0.526287	0.739073
EIF1B	-0.553816	0.739296
ADCY1	-0.599977	0.739655
GARS	-0.57056	0.739764
C14orf92	-0.543159	0.739827
C11orf46	-0.506533	0.740048
PDZD3	-0.539247	0.740271
VPS29	-0.595995	0.740285
C14orf112	-0.590296	0.740735
LRCH1	-0.556332	0.740898
UBE2S	-0.594273	0.741007
MYH10	-0.526042	0.741151
ABCA11	-0.60747	0.741188
C1orf93	-0.501799	0.741623
SEC61A2	-0.613798	0.742126
CHCHD2	-0.670298	0.742399
C3orf10	-0.615202	0.742983
C1orf151	-0.554575	0.743023
C6orf213	-0.506398	0.743051
KRT5	-0.720921	0.743893
RPL26L1	-0.573452	0.743985
KLHL14	-0.653174	0.744144
SEC22A	-0.546135	0.744604
SRP19	-0.554645	0.744891
TXNDC14	-0.589858	0.744934
MRPL46	-0.550124	0.744959
CLEC4G	-0.582246	0.745254
ATXN1	-0.549373	0.745268
ZFP64	-0.582141	0.745321
RAB14	-0.624399	0.745387
TTC19	-0.564492	0.745393
USP10	-0.605796	0.745895
KCNMB2	-0.553655	0.745951
GLRX2	-0.530624	0.746207
GBAP	-0.605118	0.746219
SLC12A5	-0.504938	0.746338
ACSL4	-0.577316	0.747036
RANBP5	-0.507031	0.747286
PFDN1	-0.574291	0.74731
ZNF239	-0.573907	0.747426
HBQ1	-0.637773	0.747749
PACSIN1	-0.626034	0.74776
SUMO3	-0.573552	0.747831
SORCS1	-0.642822	0.74792
FBXO11	-0.505589	0.747936
DOC2A	-0.62018	0.748093
RPL15	-0.531175	0.748113
HCCS	-0.536403	0.748484
TMEM121	-0.628629	0.748747
POLR3A	-0.506566	0.749026
CCND2	-0.630497	0.749096
TAF9	-0.506041	0.749366
SLN	-0.666348	0.749368
MANBAL	-0.68164	0.749647
UTP11L	-0.620538	0.749757
NDUFB3	-0.569928	0.749844
C1orf163	-0.641489	0.749897
DRD5	-0.585777	0.749934
STMN3	-0.572434	0.750019
TMEM130	-0.527438	0.750525
TXNL4A	-0.583228	0.751233
PTK9L	-0.608553	0.751368
C20orf28	-0.681222	0.751373
C12orf52	-0.615435	0.751378
C21orf99	-0.560731	0.751441
KCNK3	-0.662217	0.751678
TXNDC9	-0.657326	0.75177
C2orf25	-0.551858	0.751874
TEX10	-0.547698	0.751915
MRPS22	-0.605113	0.751945
FANCF	-0.652563	0.751984
SPATS2	-0.527992	0.752054
TAC3	-0.643261	0.75218
ZNF534	-0.557658	0.752375
PMS2L11	-0.708238	0.752644
MRPS11	-0.597718	0.752668
CCDC56	-0.646592	0.753031
TUBA6	-0.586145	0.753111
HMGCR	-0.5023	0.753158
TPH2	-0.505769	0.753324
YWHAQ	-0.657809	0.753343
UNC13A	-0.630998	0.753638
WDR54	-0.600521	0.753777
WBP11	-0.624061	0.753968
CKMT1A	-0.518112	0.754259
C12orf5	-0.536349	0.75428
CDH12	-0.580689	0.754283
CHRM1	-0.57402	0.75433
TMEM9	-0.611185	0.754596
ZDHHC3	-0.551087	0.754843
TSPAN5	-0.581641	0.754936
ORC3L	-0.550272	0.755114
KHDRBS1	-0.66547	0.756084
KCNB2	-0.578186	0.756231
GMPR2	-0.533538	0.756397
RTN4R	-0.702807	0.756536
CORO2A	-0.588402	0.75662
C6orf66	-0.552275	0.75687
WBSCR1	-0.571975	0.756992
ERP29	-0.538554	0.757284
PRMT6	-0.662538	0.757478
GABRG3	-0.589016	0.757529
CTNNA2	-0.504985	0.757601
TMEM38A	-0.628708	0.757707
MAP3K9	-0.538165	0.758003
PIP5K3	-0.684561	0.758229
LRRTM4	-0.5566	0.758433
TADA1L	-0.583569	0.758484
C15orf17	-0.539944	0.758509
CHML	-0.613441	0.758592
LRRC20	-0.623197	0.758665
MRPL28	-0.653023	0.758842
XPO7	-0.50789	0.75886
KBTBD4	-0.506141	0.758899
OAZ1	-0.545291	0.759189
KIAA0513	-0.567264	0.759189
TYRP1	-0.527895	0.759223
INA	-0.504449	0.759248
FAM64A	-0.62379	0.759596
STK32C	-0.621367	0.759741
SMAP1L	-0.595712	0.759925
MYOZ2	-0.614164	0.760685
TERF1	-0.586387	0.760755
NT5C3	-0.512104	0.760779
PRKCB1	-0.550605	0.760786
LRRTM1	-0.604084	0.760839
C20orf142	-0.528703	0.761026
VPS4B	-0.568389	0.761396
GPM6A	-0.552726	0.761837
PPP1R2P1	-0.596869	0.761948
PRSS2	-0.568696	0.762454
GALNT9	-0.547638	0.76254
CCNH	-0.600592	0.762642
MCM4	-0.563222	0.762646
MRPL36	-0.608648	0.762714
NDUFS6	-0.666066	0.762898
CFC1	-0.611495	0.762914
FHOD3	-0.538903	0.762919
NDUFB11	-0.581663	0.762991
HAPLN1	-0.569848	0.76328
IMP4	-0.714926	0.763415
LHX6	-0.598912	0.763526
SLC35F4	-0.646331	0.763744
TRIM32	-0.579712	0.763889
BCL11B	-0.526026	0.763912
ADSS	-0.514336	0.764203
ARL9	-0.65812	0.764355
F8	-0.530782	0.764599
ARF5	-0.65605	0.764697
C20orf7	-0.525945	0.764746
CCNI	-0.583644	0.764768
POLE3	-0.551804	0.764917
FMR1	-0.551736	0.764994
ZNF441	-0.52145	0.765014
C11orf41	-0.51145	0.765324
KTI12	-0.535739	0.765327
ALKBH6	-0.70701	0.765552
TRAPPC6B	-0.541581	0.765783
YPEL1	-0.619644	0.765806
RFPL3S	-0.530628	0.765896
RBMX	-0.594137	0.765961
CAMKV	-0.525321	0.766135
GNAT1	-0.621897	0.766301
GPR21	-0.529065	0.766303
CSTF1	-0.522252	0.766587
SENP2	-0.527494	0.766606
SLC25A15	-0.734098	0.766696
FH	-0.530711	0.76676
HMGN4	-0.520146	0.76693
CAMLG	-0.542668	0.766971
RP5-1104E15.5	-0.577272	0.767306
C12orf32	-0.600171	0.767486
PAQR9	-0.577082	0.767555
GNAL	-0.578054	0.767611
MRPL47	-0.610535	0.76772
KCNJ11	-0.516995	0.767894
PSMD1	-0.500448	0.768437
PPL	-0.51693	0.768523
MRPL3	-0.581976	0.768797
TTBK2	-0.506119	0.769309
ZMAT4	-0.538427	0.769322
PCNP	-0.526176	0.769468
RNMT	-0.560319	0.769815
NMT2	-0.574315	0.769847
CBLN1	-0.590399	0.770375
HUS1	-0.512073	0.770394
RTN4	-0.582739	0.771108
NT5C3L	-0.587539	0.771266
CHRM4	-0.528927	0.771545
DLGAP1	-0.609695	0.771578
ARMCX5	-0.580277	0.771678
CLSTN3	-0.629716	0.771797
TRAF3IP1	-0.619287	0.772107
FBXO45	-0.576157	0.772329
SLC7A4	-0.590289	0.772359
STK39	-0.621423	0.77244
DUSP2	-0.703403	0.772525
INSIG2	-0.522393	0.772573
SUMO4	-0.513941	0.7728
RBM12	-0.57932	0.772867
PLAA	-0.567476	0.773055
FXYD6	-0.53384	0.773218
CDKL2	-0.512095	0.773234
SLC20A1	-0.673031	0.773578
MORN3	-0.576915	0.774316
ABHD13	-0.503689	0.774549
C1orf37	-0.621553	0.774852
CAMK1G	-0.509108	0.774871
ST8SIA3	-0.56223	0.774976
C2orf4	-0.582297	0.775049
EPS15	-0.577163	0.77511
UBE3A	-0.503066	0.775164
EPHA10	-0.646211	0.775427
NOLC1	-0.537469	0.775494
TMEFF2	-0.580089	0.775639
TRAF3	-0.621814	0.775871
CAMKK2	-0.704365	0.775949
C6orf115	-0.673061	0.77601
CACNA2D1	-0.558777	0.776111
COX7B	-0.595561	0.776441
PRDM12	-0.571337	0.776452
C7orf16	-0.52783	0.776493
MTF2	-0.564057	0.776579
PNOC	-0.750716	0.776789
SEPHS2	-0.569782	0.776835
FSIP1	-0.512201	0.777158
ZNF179	-0.630144	0.777204
HNRPD	-0.615328	0.777265
COMMD8	-0.599194	0.777362
PWP1	-0.528462	0.777455
SNX25	-0.573034	0.77779
HTR7P	-0.689959	0.777967
C18orf50	-0.543318	0.778321
CDK5	-0.584087	0.778619
WDR61	-0.628241	0.778817
KIAA1913	-0.627307	0.778854
FAM40A	-0.513984	0.778944
PLDN	-0.531884	0.778957
FAM73A	-0.582722	0.779525
PDCD10	-0.582018	0.779589
PEX19	-0.507422	0.779648
ZNF11B	-0.539638	0.779658
ATPAF1	-0.573235	0.780224
HBXIP	-0.58571	0.780285
AKAP5	-0.560915	0.780571
C14orf126	-0.629774	0.780608
OR7G3	-0.577564	0.780639
ATXN3	-0.549119	0.780747
OPCML	-0.556517	0.780886
HLF	-0.513424	0.781125
NEU1	-0.58746	0.781188
NRBP1	-0.565284	0.781212
SNURF	-0.511126	0.781225
SNRPN	-0.516917	0.781306
LGMN	-0.519177	0.781376
FAM26A	-0.643165	0.781399
PRKRA	-0.619179	0.781464
SERPINA6	-0.585178	0.781574
KIAA0274	-0.502603	0.781636
E2F3	-0.525549	0.782078
DRP2	-0.574458	0.782151
KIAA0319	-0.504315	0.782723
FIBP	-0.635452	0.782893
WDR36	-0.542514	0.782898
MAGEL2	-0.543497	0.783091
PCDH20	-0.54571	0.783209
NOL4	-0.530704	0.783264
KIAA1715	-0.655477	0.783422
PRDX2	-0.593586	0.783494
CNTN4	-0.516819	0.783898
MAPK6	-0.502696	0.784287
DBC1	-0.576395	0.784431
PSMB5	-0.526639	0.784442
CDCA5	-0.598467	0.784601
PRKG2	-0.569463	0.785116
B3GALT6	-0.644025	0.785804
HBG2	-0.629562	0.785805
YEATS4	-0.610552	0.785854
SLITRK1	-0.613637	0.786044
MTERFD2	-0.519878	0.78607
PLCL2	-0.5611	0.786128
CHM	-0.53356	0.786426
CHCHD7	-0.63723	0.786509
PDHA1	-0.589247	0.786868
FDPS	-0.561492	0.787096
C1orf52	-0.627076	0.787193
RANBP1	-0.667031	0.787356
ASB8	-0.54701	0.787947
C1orf95	-0.718831	0.788137
VEZT	-0.627695	0.788206
TUBA2	-0.572659	0.78827
FBXL17	-0.606324	0.788816
NETO1	-0.598353	0.78889
ECHDC1	-0.628017	0.789286
NDUFS2	-0.520888	0.789299
DMRTC1	-0.570678	0.789355
NDUFA6	-0.650877	0.789371
PITPNB	-0.532745	0.789802
NCKAP1	-0.506772	0.790229
SEZ6L2	-0.600719	0.790652
HSP90AB6P	-0.527357	0.790737
C1orf74	-0.657426	0.790989
KIAA1524	-0.596029	0.791407
COX5A	-0.603921	0.791467
PITPNM2	-0.646059	0.791557
USP11	-0.570045	0.791766
PIN1	-0.671501	0.792078
SLC30A3	-0.713317	0.79212
GTF2H3	-0.596047	0.792216
CREG2	-0.635583	0.79262
CCDC43	-0.590811	0.792648
COPS5	-0.54846	0.792661
ASTN	-0.609687	0.79267
ATCAY	-0.658543	0.792851
NIT2	-0.568159	0.79289
RHEB	-0.604578	0.793614
NTN4	-0.630306	0.793791
NAPG	-0.542656	0.793932
NME1	-0.656566	0.794077
HMGCS1	-0.614126	0.79425
OSBPL1A	-0.598207	0.794406
PTPLAD1	-0.576375	0.794866
LRRC8B	-0.560501	0.794994
C2orf10	-0.556772	0.795911
C12orf22	-0.545309	0.796341
VPS53	-0.64593	0.796522
DLD	-0.525341	0.796597
KIAA1045	-0.608327	0.79674
KIAA1107	-0.52661	0.79681
DHX36	-0.565987	0.796849
ARF1P1	-0.520827	0.796884
ARIH1	-0.511988	0.797102
HDHD2	-0.568138	0.797114
TM2D2	-0.607684	0.797166
ZNF365	-0.500347	0.797237
RTP1	-0.644783	0.797407
FNDC5	-0.70241	0.79745
BMPER	-0.611001	0.797608
ZNF215	-0.638208	0.79782
TMEM24	-0.676436	0.798347
MRPS7	-0.608621	0.798353
TSNAX	-0.674023	0.798777
TPBG	-0.607909	0.798859
FAM40B	-0.660165	0.798891
TUBB2A	-0.646299	0.799008
ANKRD50	-0.543902	0.799523
MSH2	-0.541498	0.799581
ACLY	-0.558359	0.799742
PRSS16	-0.669698	0.799988
ACADSB	-0.605546	0.800061
RNASEN	-0.510694	0.800128
CDK5R1	-0.561266	0.800214
RASGEF1A	-0.53765	0.80032
ARNTL2	-0.582542	0.8004
SKP1A	-0.574795	0.800465
PARG	-0.50839	0.800721
C11orf69	-0.583079	0.801398
IDH3A	-0.513267	0.801416
STOX2	-0.509244	0.80173
PCYOX1	-0.518506	0.801855
ENO3	-0.611547	0.801857
ATP1A1	-0.529146	0.802095
BCCIP	-0.638234	0.802799
ACAT2	-0.590794	0.803035
PGBD5	-0.571701	0.803284
HIPK4	-0.577711	0.803312
FRY	-0.513447	0.803405
CDKN3	-0.65965	0.803476
STUB1	-0.58152	0.803526
CNTN5	-0.568873	0.803574
TBC1D7	-0.614214	0.803716
BFSP1	-0.68944	0.803866
ATOH7	-0.630473	0.803908
C3orf40	-0.713664	0.803909
RBP4	-0.639708	0.804113
C11orf74	-0.520896	0.804179
ASAH2	-0.541027	0.804314
CALML3	-0.565506	0.804331
TNRC8	-0.645084	0.804349
WDR17	-0.562742	0.804421
FXC1	-0.630101	0.804815
CNTN1	-0.513361	0.804966
BOLA3	-0.707596	0.805299
C3orf57	-0.584167	0.805476
CIAPIN1	-0.561043	0.805571
C14orf174	-0.629493	0.805608
VRK1	-0.608953	0.805732
PSMC6	-0.533102	0.806108
C6orf35	-0.579143	0.806126
RPA3	-0.608874	0.80623
PCDH8	-0.645458	0.806237
IMPAD1	-0.561976	0.806333
MYOZ3	-0.627838	0.806466
SEDLP	-0.529495	0.806791
CRSP9	-0.635611	0.806832
C10orf83	-0.584558	0.80687
PAM	-0.605917	0.807061
PCSK2	-0.548898	0.807073
C3orf28	-0.555182	0.807249
CHMP4B	-0.656034	0.807533
LRTM2	-0.744422	0.807577
RABEPK	-0.729358	0.807666
ALS2CR4	-0.52568	0.80795
ENTPD3	-0.550671	0.808164
MAST3	-0.66975	0.808224
GYPE	-0.607382	0.808524
C8orf46	-0.645499	0.80859
KLHDC5	-0.552792	0.808619
MMD	-0.633538	0.808829
TCERG1	-0.505261	0.808884
PRKAG2	-0.520145	0.80891
C14orf2	-0.578172	0.809049
SLBP	-0.607843	0.809494
TMEM17	-0.644556	0.809533
C8orf38	-0.63465	0.809619
PSMA1	-0.563798	0.80964
NDRG3	-0.58141	0.809978
FAM98A	-0.571326	0.810264
UBE2V1	-0.676444	0.810558
EIF2B3	-0.644316	0.810938
LRRC40	-0.59504	0.810962
PIN1L	-0.661345	0.811042
TOR1A	-0.620253	0.811065
STAU2	-0.534416	0.811324
C10orf22	-0.648451	0.811475
ZNF238	-0.572422	0.811476
SEC23A	-0.530013	0.811708
KIF3C	-0.510194	0.811728
CCNB1	-0.520967	0.811744
FAM20B	-0.550267	0.811778
CHMP5	-0.566335	0.811841
C1orf102	-0.618695	0.811918
HNRPA3P1	-0.575326	0.811966
FAM49A	-0.613894	0.812138
GGH	-0.549557	0.812358
C11orf32	-0.544295	0.812635
NCAM1	-0.617627	0.81264
SYTL2	-0.649455	0.812892
GULP1	-0.590739	0.8132
MRPS25	-0.694686	0.813222
NIPSNAP3B	-0.504433	0.8133
GRIN2A	-0.597002	0.813912
GPR137C	-0.510612	0.813969
SNRK	-0.589047	0.814064
PPP1R14C	-0.664705	0.814516
C6orf114	-0.606877	0.814659
MED31	-0.596987	0.814942
WDR37	-0.542966	0.815231
RAB3GAP1	-0.506281	0.815639
C6orf154	-0.696109	0.815726
TUBA1	-0.577401	0.815942
ABO	-0.589046	0.816427
PSCD2L	-0.650175	0.816636
PLEKHB2	-0.654039	0.816644
SERPINF1	-0.531886	0.816718
BBS7	-0.550324	0.816781
CDH10	-0.510525	0.816916
ZNF512	-0.592305	0.817082
ZYG11B	-0.558585	0.817204
C1QTNF4	-0.700413	0.817308
DDN	-0.625489	0.817317
YARS	-0.568911	0.817557
IMPG1	-0.593147	0.818148
STRAP	-0.610652	0.81816
KCTD16	-0.521251	0.818381
PPP2R2C	-0.62039	0.818514
C9orf123	-0.568476	0.818837
MRPL37	-0.669403	0.818926
PSCD2	-0.614964	0.819143
PRICKLE1	-0.573299	0.819455
FRMPD2	-0.731965	0.819461
PPP1R2	-0.623265	0.819617
POLR3F	-0.601059	0.819649
OGFOD1	-0.634526	0.819822
ZNF533	-0.52435	0.820046
PRKCZ	-0.598834	0.820049
AFG3L2	-0.598934	0.820228
KCNIP1	-0.637608	0.820333
SPATA7	-0.623781	0.820474
RHOV	-0.590877	0.820652
TCEAL8	-0.642468	0.820763
PGK1	-0.569878	0.820766
MGST3	-0.647122	0.820823
OXGR1	-0.6343	0.820874
HTR7	-0.651253	0.820985
CBLN2	-0.559837	0.820998
FGF9	-0.57435	0.821046
SERINC3	-0.554486	0.821083
COX6C	-0.604747	0.821196
LYCAT	-0.669071	0.821245
ATP6V0D1	-0.634676	0.821363
C4orf16	-0.511852	0.821364
MEF2C	-0.554998	0.821397
LCMT1	-0.57944	0.821436
SRPK2	-0.547778	0.821709
HSD11B1L	-0.604828	0.821722
TMEM14B	-0.721416	0.821773
RBM24	-0.678199	0.822134
LMO4	-0.631957	0.822448
CACNB3	-0.561711	0.822523
SYT16	-0.557412	0.822532
UBE2NL	-0.579554	0.822539
TCEAL3	-0.621293	0.822564
GRAMD1B	-0.590461	0.822568
MRPL35	-0.517317	0.822703
RTN4IP1	-0.533538	0.822725
C17orf51	-0.59388	0.822956
RPP40	-0.651192	0.823012
TCEAL2	-0.609645	0.823077
PFTK1	-0.575111	0.82317
HMOX2	-0.601575	0.823212
NEK2	-0.733611	0.8233
PPM2C	-0.567386	0.823525
TLN2	-0.610511	0.823564
MED12L	-0.563775	0.823571
CTDSPL2	-0.592564	0.82365
RAB1A	-0.560237	0.823657
TMEM55A	-0.589393	0.823757
DNM3	-0.560254	0.823905
YTHDC2	-0.526125	0.824034
FAM102B	-0.566244	0.824317
SYT4	-0.58382	0.824336
C8orf79	-0.65829	0.824436
B3GNT1	-0.525626	0.82447
FGF7	-0.604402	0.824531
XX-FW81657B9.4	-0.651131	0.824535
RAB3C	-0.650551	0.824571
CORT	-0.761433	0.82469
ARMCX3	-0.580879	0.824839
PTPN5	-0.665738	0.825092
BCAT1	-0.54437	0.825458
RASGRP1	-0.66477	0.82547
RNF175	-0.538626	0.825731
UBQLN2	-0.557965	0.82576
SIDT1	-0.570571	0.82598
MORF4L1	-0.534747	0.826011
MAGEF1	-0.591397	0.826106
CDK7	-0.611836	0.826151
HABP4	-0.635929	0.826371
C6orf57	-0.660121	0.826421
WHSC1	-0.626706	0.826615
NDUFA5	-0.58506	0.827004
ZNF233	-0.574757	0.827027
SDHB	-0.614385	0.827304
TMEM132B	-0.631112	0.827476
NRBF2	-0.610701	0.827694
MAD2L1	-0.57828	0.827977
VLDLR	-0.667852	0.828045
RP11-11C5.2	-0.617789	0.828069
PPCS	-0.695356	0.828138
VMP	-0.688412	0.828297
ENPP5	-0.568697	0.828372
SCG3	-0.714798	0.828457
COPS7A	-0.700677	0.8286
NPTX1	-0.560034	0.828843
POP7	-0.618109	0.829028
C17orf25	-0.605851	0.829039
GSTA4	-0.651904	0.829047
BDNF	-0.790951	0.829054
COX7A2	-0.682207	0.829309
C9orf30	-0.720992	0.829794
KIAA1166	-0.65866	0.82983
DPY19L2	-0.555406	0.829927
ZMAT2	-0.638995	0.830389
ABHD7	-0.528992	0.830402
PTPN3	-0.630372	0.830453
AP3S1	-0.652956	0.830545
C20orf103	-0.57605	0.830698
KCNS2	-0.546442	0.830704
KCNQ5	-0.562379	0.830787
DSCR2	-0.667413	0.830965
HECW2	-0.694571	0.830986
ATP5F1	-0.597302	0.831004
GUF1	-0.621071	0.831181
SYT11	-0.634807	0.831415
FSTL5	-0.554971	0.83149
NOVA1	-0.618009	0.831541
KCNJ6	-0.524534	0.83172
KCNG3	-0.669039	0.831733
RG9MTD1	-0.561335	0.831867
MPPED2	-0.679831	0.831942
GLT1D1	-0.634467	0.831956
PGRMC1	-0.577712	0.831988
HACE1	-0.550707	0.832003
RAB39B	-0.541625	0.832218
PDF	-0.641334	0.832258
VBP1	-0.631819	0.832562
[truncated: 698 more rows]

## Sheet: Supplementary Table 4
Names	total	elements
DEGs turquoise	2167	PNMA1
		RIT2
		CD44
		ZHX3
		NDUFS6
		EDN1
		GLT1D1
		ABCB7
		C9orf91
		ATP5F1
		PTPRR
		SLC25A3
		ZNF646
		SUMO1
		DLEU7
		STYK1
		NAP1L2
		MYO9B
		CCNI
		RTN1
		KLHL14
		CCNB1
		KCNK3
		FGR
		MSRB3
		TOB2
		MAP3K3
		COPS7A
		WDR21A
		CAPS
		PPCS
		MRPL1
		NFIA
		SLC25A14
		SERPINF1
		MAPKAPK2
		ATXN10
		FAHD1
		SLC12A4
		EFNB1
		C20orf44
		USP52
		ANXA3
		TERF2IP
		MT1JP
		CPNE4
		RFPL2
		FAM73A
		SMYD3
		SELL
		WHSC1
		LGI2
		ARHGEF9
		STAU2
		FAM98A
		NGFRAP1L1
		C10orf22
		CTDSP2
		PGBD5
		NOL1
		DUSP4
		ASTN
		AP3M2
		MAOA
		CORO2A
		DSTN
		CCDC41
		GMPR
		D4ST1
		TPM3
		SYT13
		RP11-11C5.2
		C5orf13
		RARRES3
		PREP
		COPS4
		HCRTR2
		CAMTA1
		ZNF239
		PLCL2
		SEC14L1
		WDFY2
		NDUFS4
		PIK3CB
		ERBB2IP
		EMX2
		IMMP1L
		ZNF534
		NIPSNAP3B
		C16orf35
		PTRF
		CRHBP
		CHST11
		SLC9A9
		RGS4
		UQCRC1
		C3orf40
		ADAM23
		CDC42EP3
		TSPAN7
		PTPN5
		LRRC8A
		FSIP1
		DDHD2
		C14orf174
		GRIK2
		RHBDF1
		SNX25
		MAPK10
		COX7A2
		SARS
		CACNB1
		C13orf18
		NCAM1
		EML3
		MAN2B1
		LRRTM3
		PILRA
		GNG12
		HABP4
		COL7A1
		TM6SF1
		CMTM3
		MRPL15
		KCNQ5
		CDH8
		PCCB
		PECI
		UNG
		TPBG
		LZTFL1
		C6orf105
		LTBR
		HDHD2
		SLC9A3R1
		HBG2
		STAT5A
		LONRF2
		BDH2P1
		TENC1
		C6orf35
		C21orf51
		MAD2L1
		DLEC1
		CAMSAP1
		KCNA4
		RBM6
		UBE2N
		NFE2L2
		ACAD11
		LMO4
		C17orf72
		PRDM12
		TRAF7
		MT1G
		C9orf61
		GOT2
		ZCCHC12
		RG9MTD1
		PPM1H
		KCNJ6
		FSTL5
		CD151
		ZNF146
		UBTD1
		C10orf75
		PDGFRB
		GPR158
		TTC3
		GRHL1
		ATP2B2
		TRAM2
		ABCC12
		LDLR
		KLHL21
		ZNF384
		ELAVL2
		METTL7B
		DLGAP1
		NTN4
		ATP5H
		TYRP1
		EIF2S1
		C1orf115
		C17orf27
		ACADVL
		HBP1
		RAB15
		PHGDH
		TPTE2
		AQP11
		FAM70B
		KALRN
		THOC7
		MKLN1
		DOPEY2
		IMPAD1
		OPN3
		FAM49A
		NEGR1
		PFTK1
		CLK3
		FGF12
		MICA
		TRIM56
		ZNF533
		PARP4
		GALNT9
		SAFB2
		NPY
		BTBD14A
		DNAJC1
		ACLY
		TAC1
		HPCAL4
		FKBP5
		SMS
		SYNGR4
		C9orf30
		ECHDC3
		MCM5
		BTBD10
		PODXL
		CALCOCO2
		SNCA
		RNF19
		YPEL1
		HBQ1
		HRAS
		NDUFAF1
		TRHDE
		MEF2B
		MAP2K4
		UQCRQ
		EPB41L3
		HN1
		DDIT4L
		ELL
		RTP1
		RNF175
		VAT1
		GRIN2A
		EEF2K
		COG8
		CEP72
		NRXN1
		ZADH1
		POP4
		RWDD2
		PPAPDC1B
		NELL2
		MRPS18C
		RPLP2
		WNT10B
		RAB7
		LIN7B
		MAGI1
		BGN
		C21orf25
		AUH
		C14orf129
		RALB
		ABHD14B
		MRPL37
		CBLN2
		NDUFV2
		PANK3
		GPM6A
		C1orf135
		HRASLS
		ST6GALNAC3
		SEC61A1
		IL18RAP
		SLIT1
		CDC40
		C20orf28
		STMN1
		ADCY1
		TRPV1
		SLC25A15
		RFK
		WFS1
		SLC25A30
		SLC22A5
		GRIN3A
		SYN2
		ARMCX3
		MAGEF1
		YBX1
		TBC1D24
		KIAA1045
		C4B
		VPS26B
		MTF2
		ATP6V1F
		PDCD6
		FAM3C
		AP1S3
		PAM
		SLC12A7
		RBM4B
		OGFRL1
		GRM3
		GRAMD1B
		FNDC4
		NLGN4X
		EIF4E
		TMBIM1
		ATP5A1
		HTR7P
		PSCD2
		LRRC32
		CKMT1B
		MAF1
		PCDHB14
		NRN1
		FMR1
		GPR21
		TCEAL2
		SLC44A3
		TGIF
		ESAM
		MT1E
		HRBL
		GHITM
		ADCYAP1
		KIAA0513
		MAP3K7IP2
		PNMA2
		PAK7
		ATPIF1
		KCNS2
		RNF126
		MOV10L1
		SLC8A2
		SERTAD4
		SCG2
		SERPINI1
		TMEM38A
		NLK
		DYNC1LI1
		PCDH20
		NETO1
		SEDLP
		NBEA
		EGFR
		VPS4B
		ZDHHC3
		ZNF11B
		SLC25A4
		ZC3H8
		FAM19A2
		NDRG1
		EEF1D
		METTL6
		RAB6A
		C12orf5
		PRKD2
		CHML
		SIRT5
		ZFP36L1
		CAPN2
		SEC22C
		RPL15
		ATP5G3
		ERBB2
		LGALS3
		MYT1L
		NAP1L5
		DBI
		ZHX2
		LRRC49
		TAGLN3
		CNTN1
		TMEM43
		ITPKB
		KCNG3
		FKBP3
		PLEKHB2
		TIMM23
		GLIS3
		APOLD1
		SCARA3
		PVALB
		BCAT2
		NRG3
		CKMT1A
		TAL1
		TCAP
		ABL1
		CMAS
		SNAPC5
		SRGAP1
		VIP
		DUSP27
		TAZ
		UNC13A
		ARF5
		VMD2L3
		SLC3A2
		TRIOBP
		HIST1H2AC
		CRSP9
		TMEM85
		TSPYL1
		APLN
		GUF1
		CDK7
		HCG18
		C6orf142
		SYT11
		HIPK4
		MCM4
		FBXL17
		RANBP5
		NME5
		B3GALT6
		GPR56
		CACNB2
		RHOQ
		STXBP4
		PDHX
		C6orf66
		RHOJ
		IRF2
		SRPX
		BRE
		PPP2CA
		OGFOD1
		ADORA2B
		POLH
		PTGES2
		ENO3
		CXorf39
		TOMM70A
		NT5C3
		MED31
		ATP6AP2
		GDPD2
		CDC42EP4
		HERC5
		MED12L
		BRMS1L
		ASH2L
		FBXL16
		MT1F
		RAB40C
		LRCH1
		FGF13
		PIK4CA
		SLC39A10
		KCNV1
		ACP1
		PTGFRN
		PBXIP1
		EHD1
		KCTD8
		CHCHD6
		NEUROD6
		GRRP1
		UNC5D
		C14orf112
		HIST1H3D
		CLEC5A
		ARPC5L
		TCEAL3
		APXL
		GABRA5
		TBRG1
		TAF1C
		CIAPIN1
		ADCY2
		SRM
		FAM79A
		NOVA1
		KCNC2
		C9orf123
		PLEKHF1
		PER1
		C1orf144
		HDAC1
		C10orf105
		FAM26C
		RNMT
		BOLA3
		ATRNL1
		NDUFB2
		CHRM3
		C1orf33
		GNB1
		TUBGCP5
		UBE2V1
		BTD
		SPG3A
		ADSS
		HMGCS1
		TFCP2
		POLR3F
		SH3GL2
		COL24A1
		TTC9B
		JPH1
		DOPEY1
		TERF1
		TMEM132D
		C11orf41
		NINJ1
		SEC61A2
		S100A12
		HLA-C
		NRBF2
		SLC30A3
		C14orf2
		ANKRD13D
		C1orf37
		FZD4
		HIST1H1C
		KCNJ11
		MTX2
		NDUFS3
		MAGED1
		XKR4
		STMN2
		MT2A
		MAPK4
		FAM59B
		HINT1
		CHCHD2
		DYNLT3
		ZNF675
		CSNK2A1
		C1orf86
		LTBP3
		LOH11CR2A
		C20orf39
		NDEL1
		ITGB5
		SYT4
		DIO3OS
		XPO7
		GULP1
		TRIM5
		KCNS3
		RNASE4
		NEK2
		RRAGB
		RCN2
		NDUFA5
		OR5BU1
		UQCRH
		BHLHB4
		ZBTB40
		CHST3
		MAP3K9
		MAST3
		RP4-747L4.3
		ANKRD25
		HYAL1
		RNPEPL1
		ANKZF1
		ARL6
		HECW1
		ACTR2
		MEF2C
		RAP1GDS1
		MYB
		ST8SIA5
		CHPT1
		ARHGEF10L
		HIVEP1
		CCNA1
		COX5A
		MACF1
		MPPED2
		TRAF3IP2
		HSPB8
		ZDHHC2
		ATP6V0D1
		KIAA1279
		LZTR1
		RAB42
		FBXO16
		KIF7
		CLGN
		B3GALT3
		ECHDC1
		SMARCC1
		NMS
		DGCR9
		SDHB
		RNF41
		MSN
		SERINC3
		PTPLAD1
		CALB1
		TMEM118
		ST6GALNAC5
		CHSY1
		LAPTM4A
		SFPQ
		NGRN
		TUBAL3
		CRYZL1
		RAB7L1
		RFWD2
		KIAA1166
		C6orf192
		ABHD4
		RPP40
		SCOC
		SYNGR3
		CTDSPL2
		NAPG
		MRVI1
		HMOX2
		PLCG1
		U2AF1L2
		HTR2C
		TSGA14
		CACNB3
		GALNT13
		NEDD4
		ITGB4
		MDH1
		DRD5
		PAFAH1B1
		MAGEE1
		KIAA0323
		FYCO1
		RP5-1022P6.2
		ANKRD35
		PLTP
		CNTN4
		GLRX2
		RBM24
		SLC25A5
		KIFAP3
		TMEM66
		SPRN
		LEPRE1
		SOD3
		C19orf25
		MGAT1
		TIPARP
		RTN3
		PTHLH
		FAM102B
		UBLCP1
		PRKG2
		ZNF692
		DUSP2
		C1QTNF5
		NNAT
		MRPL28
		STMN3
		ABO
		CDK2AP2
		TRAF3
		PLXNB1
		PCP4L1
		NIPSNAP1
		MPPED1
		C12orf52
		STAT4
		PSCD2L
		VSNL1
		GPRASP2
		IGFBP7
		ZNF609
		MED10
		CCDC102A
		ITGA1
		C11orf11
		HACE1
		BCL2L2
		ARL4C
		SGIP1
		PLEKHG2
		AQP4
		GALR1
		HDAC7A
		PRKCD
		ANTXR2
		MYO10
		OLFM1
		TUSC2
		SNX10
		C1orf64
		POGK
		MAPK9
		EGR1
		BEXL1
		C8orf79
		RDH5
		TRIM37
		STOX2
		PSMC6
		DLG3
		ZFP36L2
		PCDHA2
		FTL
		PCLO
		SCUBE1
		TM2D3
		SLC32A1
		ARNTL2
		KIAA1524
		OXCT1
		SV2B
		HECW2
		CDKN2D
		PITPNA
		NDUFS2
		SLC43A3
		STUB1
		MRPS7
		SERPINB2
		DYNLL2
		WDR17
		FZD7
		CHL1
		VANGL2
		TBC1D2B
		STOM
		GSN
		EGR2
		TMEM14A
		EFNA1
		FOXO1A
		FKBP10
		VLDLR
		C21orf63
		ZBTB16
		RFX1
		CUTL2
		SUMO3
		PCDHA9
		ABCE1
		EXOC8
		LDHA
		RHEBL1
		NPM2
		PHF19
		STAT3
		SVOP
		CAPG
		WDR36
		C12orf24
		NDUFA4
		SEZ6L2
		EMX2OS
		DDAH2
		NDUFB5
		CIDEA
		PAK3
		MTCH1
		FBXW9
		C1orf52
		C6orf55
		LRPPRC
		OR2T2
		ZNF553
		TSNAX
		CDK5R2
		KCNK1
		CGB2
		IL17RB
		TMED5
		BRP44
		NDFIP2
		C1orf102
		TNS1
		PPP1R10
		VDAC3
		CASP7
		C1orf163
		CAMK1G
		TMEM106A
		FTSJ3
		DOK6
		NMT2
		PFKM
		CCDC40
		CES7
		TTC7A
		TNRC8
		QPCT
		PRKAG2
		C8orf34
		FRMPD2
		MT1X
		C10orf85
		PLEKHQ1
		C6orf154
		SULT4A1
		RQCD1
		PRR4
		MMEL1
		LRP10
		PLEKHF2
		KHDRBS2
		MRPS30
		F8
		PLAA
		EGR3
		SEH1L
		TSPAN5
		MCL1
		RPS27P4
		TXNIP
		PRNP
		ACTN2
		IL27
		HEBP2
		C14orf44
		FGF14
		FBXL2
		PTBP1
		KIF3B
		PRKCB1
		LSS
		EPOR
		DMRTC1
		CACNA2D3
		CCRL2
		YWHAB
		CCRK
		NCKAP1
		WDR47
		HSD3B7
		C2orf10
		MAGEH1
		SPINK2
		NPY5R
		MGAM
		RTN4
		CACNA1D
		C1QTNF4
		SGPP2
		C9orf4
		ARMC3
		PPP1R2
		UBE2NL
		HNRPUL1
		TBL1X
		RBM12
		H2AFJ
		SEMA5B
		NPFF
		MYH14
		GADD45G
		KRTAP5-1
		DDX28
		TMEM65
		TRIM67
		LSP1
		ATP6V1B2
		C2orf11
		ERP29
		LRRTM4
		DDIT4
		PGRMC1
		CLDN5
		MAOB
		TXNDC
		ITGA2B
		CACNB4
		PTPRN2
		ZNF512
		BST2
		CHM
		ATP5L
		STX1A
		DUSP6
		ELK1
		NAP1L3
		PCDH11Y
		C5orf16
		ADAM33
		MAPK6
		ABCA11
		WBP5
		LGMN
		SLC24A6
		HIVEP2
		GRIK1
		INA
		DGKI
		TIMM10
		PIGA
		ZNF238
		TPP1
		POLR2K
		TMPRSS5
		ENPP5
		NQO1
		CDK2AP1
		HCCS
		SLITRK5
		CIC
		IL1R2
		C20orf7
		AP1G2
		ATP6V1H
		CMKOR1
		FREM3
		GDPD3
		TBR1
		IQGAP1
		TBC1D1
		OTOS
		MYCBP2
		WIPI1
		TP53INP1
		TMCO4
		KCNQ2
		DBC1
		CLU
		SLC43A1
		PCDHB10
		CA10
		AP3M1
		SLC4A1AP
		COPS8
		CX3CL1
		SLC20A1
		LDB2
		OXGR1
		FEN1
		MRPS23
		KLK5
		EFEMP2
		C21orf62
		DDEFL1
		HPRT1
		STRBP
		CLEC1A
		IQSEC1
		PLAGL2
		SNRPN
		TRIM38
		LRRC40
		TM2D2
		LRRC7
		C1orf74
		ASNS
		TMEM24
		ISG20
		C14orf122
		PSMB5
		CXCL1
		CNTNAP2
		CDK5R1
		RELA
		HIF1A
		BEX1
		TXNDC9
		CBLN4
		CAMK1D
		DYNC1I1
		C9orf125
		VMP
		SPON2
		RAB13
		C3orf57
		SLC12A5
		PHF14
		NRIP3
		TMEM121
		PRDX2
		DGCR6
		BAZ1A
		GPRASP1
		PREI3
		AQP1
		TCERG1L
		GFAP
		DPP8
		ZFP64
		PRSS16
		ITFG1
		IMPG1
		TUBG2
		HMGCLL1
		LMO3
		CECR6
		C9orf24
		CAP2
		ROM1
		MOBKL2C
		MAGEL2
		RBMX
		SMG6
		ARHGEF6
		GLRB
		CIZ1
		LRDD
		SLC38A1
		SYNJ1
		NFKBIE
		MMD
		NIT2
		RAB11A
		KLF15
		HLA-B
		PCDHA1
		PPP2R2B
		RP5-860F19.3
		WSB2
		CTB-1048E9.5
		ME3
		C6orf96
		C2orf25
		GALNT11
		CHAF1B
		ULK2
		NRCAM
		KCNB1
		SLC35E3
		TTC23
		C14orf29
		PCDHA8
		UGP2
		ECHDC2
		EIF4A2
		RPGR
		TMEFF1
		CRTAC1
		C18orf1
		FAM107A
		CCDC85A
		GIMAP5
		NDUFA9
		SCRIB
		CAMKK2
		PON2
		CDC42SE2
		UCHL5
		ENC1
		MAP2K1
		DYX1C1
		RP11-54H7.1
		KCNMB2
		HPS5
		KRT5
		CDH12
		ZMAT4
		IL8RB
		GTF2IRD1
		MORC2
		TMEM132B
		MT1H
		COL6A1
		PPP1R14C
		FOXD1
		COX4I1
		OAZ1
		PTPLAD2
		RP3-398D13.1
		HDGF
		SUMO4
		AKR1C3
		SPARC
		UBE2V2
		MOAP1
		CNIH3
		GTF3C1
		TNRC9
		DLAT
		PRICKLE1
		KHDRBS1
		C3orf28
		DCTN2
		UHRF1
		C10orf54
		DLX1
		HAS1
		C11orf46
		ATCAY
		GTF2H3
		PDHB
		STK38
		PHYHD1
		NXPH1
		MTMR3
		KIF3C
		CDKN3
		RND1
		SCG5
		E2F3
		DHX36
		HEYL
		DPP10
		PTPN13
		OCA2
		SNAP91
		MTMR11
		CDH5
		TMED4
		TNFRSF10D
		C17orf51
		TRAF3IP1
		SUSD1
		VRK1
		PITPNB
		TOB1
		ATP2B1
		C20orf18
		ELMOD1
		FAM64A
		NBPF15
		NDN
		HAPLN1
		KLHL24
		SLC35B4
		KCTD1
		FXC1
		GAPDHS
		CYP26A1
		TACC2
		PDF
		WASF1
		HSPB1
		HSD17B1
		RAB2
		CSPG4
		IGF1
		PAK1
		SIDT1
		CYCS
		CCDC46
		GNAL
		TLN1
		STK32C
		CACNA2D1
		IMP4
		HCN1
		SLC16A14
		NDUFAB1
		FGFR1
		COX6C
		FXYD6
		GOT1
		CASP6
		YEATS4
		HIRIP5
		CXADR
		POLR3K
		ELOVL5
		EPS8
		ENTPD3
		ACTR10
		SMO
		CCDC11
		PALLD
		CENTD2
		ZIC2
		PARP16
		RP11-529I10.4
		C14orf126
		SIX5
		EGFL9
		RHOC
		PNMA6A
		DLX2
		C1orf132
		C10orf70
		TSPAN13
		DUX4
		MKNK1
		SLC27A3
		BBS7
		KIAA1715
		HTR7
		RTF1
		PLEC1
		NPC2
		C21orf96
		TRUB2
		TPI1
		PF4
		PLEKHC1
		EMP2
		C20orf127
		PIN1
		RIN2
		SIPA1
		NDUFA8
		KIAA1622
		ZNF25
		ATOH8
		UBE2E4P
		YWHAQ
		TNFRSF10A
		CDH10
		GNAT1
		LRRC4C
		C21orf6
		IFT140
		CDS1
		RHEB
		TDRD5
		PRPS2
		TSPYL4
		TASP1
		HMGN4
		DDX39
		SERF1A
		RAD18
		RANBP6
		RP1-32F7.2
		HVCN1
		BDH2
		PENK
		MAPRE1
		ACOT7
		ZNF395
		RASSF5
		ABI2
		ARIH1
		LGI4
		PPP1R2P3
		C7orf24
		WDR6
		PIP5K3
		CHI3L1
		LEMD2
		SLC10A4
		CD99
		HSPA8
		LYSMD2
		IMMT
		PNOC
		HLF
		PJA2
		PKIB
		KIAA0494
		MED12
		ASAH2
		AGTRAP
		GPRC5C
		STON1
		TIAM1
		PERP
		ATP1A1
		MEGF10
		PGM2L1
		YWHAZ
		OPA1
		TUBA1
		OSBPL10
		PPP1R1B
		LANCL2
		NUAK1
		NPPA
		PPL
		VIT
		VGCNL1
		RASSF4
		C1orf165
		PHF21B
		TDRD10
		IER3
		YWHAH
		SYTL4
		C6orf152
		CSRP1
		RG9MTD3
		PXN
		TIMM17A
		PGAM1
		FRMPD4
		NGFR
		NGFRAP1
		GNRH1
		FYN
		BEX2
		C3orf59
		DUSP14
		RIMBP2
		PRMT8
		TCEAL6
		PSMD8
		KIT
		NAPB
		SLC39A9
		NKIRAS1
		TAC3
		ATG7
		GLI1
		EPS15
		GRIA1
		FAM19A1
		IL13RA1
		NHP2L1
		GALNTL2
		PHOSPHO2
		RANBP1
		ENO2
		NEFL
		COX7B
		ATP6V1A
		STK3
		BRUNOL4
		C1orf93
		TGIF2
		RNF150
		VEZT
		CNOT7
		CD200
		ATBF1
		GAD2
		ITGA6
		EAF1
		USP11
		IMPA2
		DSCR2
		LRCH4
		RS1
		POP7
		CHDH
		GABRG3
		SST
		CCNDBP1
		KCNN3
		BCAS2
		TCF15
		PRMT1
		PPM2C
		RHOV
		PIM3
		KCNAB1
		C18orf50
		HTR5A
		NFATC3
		CNTN5
		TSPYL5
		ZKSCAN1
		ITGB8
		GNG2
		HSD17B7
		PPIL5
		MDH2
		BCAR3
		DRP2
		TXNL4A
		TPD52L1
		FGFR4
		TRUB1
		FAM89A
		PPM1E
		TINAGL1
		USMG5
		CEP68
		VPS53
		RUFY1
		ATP6V1E1
		BCL11B
		TMEFF2
		ZC3H12C
		C10orf33
		PLOD2
		PCSK2
		RUNDC1
		C12orf32
		KCNIP1
		C6orf57
		GNA13
		B4GALT4
		C10orf83
		CNKSR2
		GFRA2
		NEK10
		SNURF
		CCDC88
		HYAL2
		CDCA5
		TNFRSF25
		GABRA1
		PEX11B
		TNFSF13
		REEP1
		DLL4
		UBE2T
		SLC2A1
		RPH3A
		METAP1
		WEE1
		SSFA2
		FHOD3
		CYLN2
		ZNF215
		SLC26A6
		TIMM8A
		COMMD8
		MOCS1
		B3GALT2
		ABCC9
		TRIP6
		UCHL3
		HMGCR
		GPR155
		VPS29
		C14orf125
		CARHSP1
		ARHGAP20
		FAM63A
		INPP5F
		FAM111A
		SKP1A
		INPPL1
		CHGB
		DOC2A
		GGH
		CDC27
		VPS35
		CNN2
		TCF7L1
		ZCCHC6
		DTX2
		WDR61
		CD302
		CGNL1
		SIRT7
		MKNK2
		NOL4
		YWHAG
		FCGRT
		IGF2BP2
		PRKCZ
		ACTR3B
		C1orf173
		PLD2
		ZNF365
		PPP3CB
		VKORC1L1
		INSM1
		TLN2
		NGEF
		STK36
		SFXN1
		SCGB1A1
		CRH
		PRSS2
		CA4
		ATP9A
		CORT
		PPP1R14B
		GNG3
		DMXL2
		TCEAL7
		PPP1R2P1
		C8orf46
		C21orf99
		KIF12
		RASL12
		PPFIA2
		IKBKB
		RFPL3S
		TYK2
		HSP90AB6P
		ARF1P1
		TFAP4
		DOK1
		ARL4D
		AKAP6
		ACSBG1
		NECAP1
		WNT2
		GLMN
		PLCD1
		NDUFV1
		SRD5A1
		ABHD13
		SORCS3
		PDGFA
		BAZ2B
		CLSTN3
		TCEB1
		OPCML
		TAX1BP3
		BLCAP
		KIRREL2
		SLC25A27
		IRS3L
		TUSC3
		GABRD
		IARS
		MGST2
		C16orf44
		KCTD11
		MAPK8
		EMP3
		ATP5J
		STAR
		C3orf26
		C11orf69
		PHF2
		VAMP5
		MCHR2
		SYTL2
		CCDC91
		LYCAT
		C7orf16
		ZCCHC17
		KCNJ3
		C8orf60
		RGL2
		SNRK
		COPS3
		DNM2
		WWC3
		SPA17
		SUSD4
		CAMK4
		GALNT14
		C6orf174
		ROBO3
		RAB34
		PJA1
		RTCD1
		CSPG5
		BZW2
		C20orf103
		FAM40B
		FBXW7
		TIMELESS
		MYOZ3
		TMED10
		FBXL7
		LRRC8B
		RPA3
		TUBA6
		TMEM14B
		HNRPK
		RABEPK
		UBE2MP1
		FABP6
		ANKRD19
		SMTN
		SCG3
		GPR85
		DDX1
		BFSP1
		LRRC20
		DLEU8
		SEZ6L
		TBC1D7
		LHFPL5
		GLI2
		ALDH1A3
		CCDC69
		NAV3
		EPS8L2
		ATP6V1G2
		C6orf145
		ZNF438
		SETD1A
		YARS
		SLN
		LAMB2
		RPS27L
		TGFBR3
		C19orf30
		AKR1C1
		RPS6KA1
		C1orf76
		ATXN1
		SPSB1
		GABRG2
		NDRG4
		PIAS4
		TEGT
		GPR120
		U2AF1L1
		CFLAR
		NRXN3
		CDKN2C
		STXBP1
		MRPS25
		ZMAT2
		XX-FW81657B9.4
		CD47
		PPIC
		NMU
		BOC
		RNU17D
		RAB1A
		tcag7.981
		KMO
		FAM100B
		RGS17
		PCTP
		NFKB1
		DCAMKL1
		PLEKHG1
		GABBR2
		SP8
		C5orf22
		VGF
		PTPRU
		ATP8A2
		DDX25
		DNM1L
		ITGA7
		RNF11
		ANKRD32
		HTR2A
		ALKBH6
		PRELP
		TPH2
		PHB
		R3HDM1
		LPIN1
		HBLD2
		MORF4L1
		MLLT11
		PGAM2
		ZNF233
		ELK3
		OLFM3
		RSL1D1
		SLC39A1
		C4orf16
		MECR
		ZNF643
		IL18R1
		VNN2
		EPHA10
		ETV1
		CDA
		LEPREL1
		HAP1
		MRPL30
		TAS2R50
		CYFIP2
		NME1
		EPM2AIP1
		SYT16
		ISG20L1
		C20orf142
		SRRM2
		C1orf90
		AMIGO2
		LRTM2
		MLSTD1
		C2orf30
		GBAP
		LNX1
		HGF
		EPHB4
		PPP1R7
		C18orf21
		C10orf32
		COMT
		AOC2
		POLA
		NXPH2
		PCDHA6
		SCARF1
		C16orf53
		EYA2
		C21orf82
		PPP1R14BP1
		SCN3B
		PGK1
		OAT
		DRD1
		MLXIP
		PLOD1
		RBP5
		C3orf14
		SLC30A9
		PRCP
		TMEM130
		RNF135
		FIBP
		C6orf114
		C14orf94
		TOMM20
		HKR2
		KLK14
		AFF1
		SUSD5
		AMICA1
		MRPS35
		MID1IP1
		NDUFA6
		KCNF1
		HOMER3
		HMG20B
		SYNE2
		NETO2
		MLLT7
		BAI3
		SOX13
		SYNPO2
		PRAM1
		RAB3C
		CDH13
		UBE2E3
		FBXO8
		RAB3GAP1
		CROCC
		PRKCBP1
		STAM
		BASP1
		GRM8
		ARHGEF7
		MANBAL
		CRYM
		SEC11L1
		PROK2
		ZNF274
		PHKA2
		UCHL1
		TSSC1
		C1QL3
		DAB1
		RTN4R
		DVL2
		KLHL23
		ARMCX5
		HIF3A
		PCDHA4
		LSM16
		PCMT1
		HLA-E
		ATP1B1
		CREG2
		GSTA4
		REEP3
		MGST3
		MARK1
		BDNF
		EIF4EBP3
		HSPB3
		ABCA1
		C18orf16
		EVI1
		PPAP2A
		DYNLT1
		MYO5B
		GNG5
		EFNA4
		PNMA5
		MYH9
		ATP5B
		COPZ2
		NUDT7
		MYEF2
		GPI
		ADORA2A
		FARSLA
		PLCB3
		PRKD3
		BNIP2
		HYI
		CASC3
		KRAS
		C14orf147
		SIPA1L2
		NECAP2
		C4A
		GYPE
		CITED1
		CNN3
		DCTN3
		ZWILCH
		MT1M
		TTBK2
		SFRS3
		ZNF441
		PARP14
		C12orf29
		C6orf213
		ELOVL7
		GUCY1B3
		ATHL1
		PFN2
		CHCHD7
		KCNB2
		SLC19A3
		RCOR2
		BNIP3
		IL13RA2
		C4orf19
		CBLB
		PHYH2
		LARGE
		RAB27B
		SNAP25
		MORF4L2
		FBLN1
		HSPB2
		RAF1
		SUB1
		CRB2
		SOX12
		UQCRFS1
		SLC16A9
		RAG1AP1
		RAMP1
		P2RX5
		ANKRD46
		CLDN23
		JAKMIP1
		EDN3
		SMOX
		RIMS3
		RHBDD2
		IQWD1
		TMC8
		FHL2
		KIAA1107
		GDAP1
		PHKA1
		PRKAR1A
		B4GALT6
		FAM80A
		RAD52
		RGS7
		MORN3
		ATP6V0E
		HS6ST2
		MYCT1
		CPT1B
		CD2AP
		STXBP5
		LOR
		RP11-393H10.2
		PRKX
		PCYOX1
		RP11-130N24.1
		RAD51C
		PLEKHA7
		MYO5A
		SERF1B
		CFC1
		SIPA1L3
		ALPPL2
		ZFYVE20
		SPEN
		PRPS1
		CAMLG
		CXorf40A
		PPP2R2C
		RSAD1
		ZNF217
		CDH26
		VWF
		MCHR1
		C10orf35
		LRFN2
		GALM
		ACO1
		CRTC2
		HMG4L
		C14orf162
		GABARAPL1
		CYB5D2
		LIG4
		PFKFB3
		DIRAS2
		CLCN7
		SLC12A9
		DPY19L2
		COQ3
		VDAC1
		C1orf128
		TXNDC5
		RALGDS
		ASPHD1
		PRMT6
		C7orf27
		CCKBR
		CCK
		TAF4
		NDUFB6
		FKBP1B
		TUBB3
		LRRTM1
		S100A6
		ABHD7
		NEDD1
		OCIAD1
		BHLHB9
		NTRK3
		RP2
		CRI2
		B3GNT1
		SERPINF2
		RP3-402G11.12
		INHBB
		CCNC
		RAB31
		EXOSC5
		LIPL1
		AP3B2
		LAMA5
		SPATS2
		PMS2L11
		RAPGEF4
		BMPER
		WHSC2
		SPATA7
		LAMC1
		CLTC
		PDCD10
		PDE1A
		OR2T34
		SMYD2
		KIAA0284
		CHMP4B
		ANXA5
		ELOVL4
		SCN2A2
		RAN
		HSD11B1L
		UBE1DC1
		PSMD14
		PDCD2
		LIMK2
		ING2
		LGR7
		ZNF558
		UBE2D1
		RAB39B
		IDH3A
		NDUFC2
		ZNF179
		SLC4A10
		FGFRL1
		BTF3L4
		C1orf95
		ZNF618
		SEC23A
		DNAJC6
		TPD52
		C1orf149
		MCTS1
		SLC25A25
		ZDHHC18
		SAP30L
		SORCS1
		DNM3
		SYT1
		CBLN1
		CLDN15
		ARL9
		TUBB2A
		ZNF276
		ZYG11B
		SERTAD3
		ACTL6B
		PIAS2
		STXBP5L
		NSF
		PLK2
		EIF1B
		LONRF3
		ANKRD39
		COPS5
		ACADSB
		PRSS12
		DGKG
		GRASP
		CEP78
		RBP4
		CPSF1
		S100A4
		GPR137C
		NUP188
		PPEF1
		PLCB1
		TADA1L
		DMN
		DENR
		RARRES2
		HOMER2
		STARD10
		RASGRP1
		ELAVL4
		TRIM21
		CDH9
		MBD6
		FGF7
		PACSIN1
		C12orf43
		LIFR
		SNAP23
		C6orf115
		MXI1
		GPATC4
		NELL1
		PCDH19
		FGF9
		TBPL1
		VNN1
[truncated: 2,371 more rows]
